# Supplementary material for: Identification of UDP-glycosyltransferases involved in the biosynthesis of astringent taste compounds in tea (Camellia sinensis)
Source: J Exp Bot. 2016 Mar 2;67(8):2285–97. doi: 10.1093/jxb/erw053 (PMC4809296; doi:10.1093/jxb/erw053)
Supplement: Supplementary Data [file supp_erw053_supplementary_table_S3.xls]

## Sheet: Sheet1
Supplementary Table S3. Multiple sequence alignment of protein sequences used for the phylogenetic tree construction (Figure 2).
AtUGT71B1 -------------------------------------MKVELVFI-PS-PGVGHIRATTALAKLLVA----S-DN----R-LSV--TLIVIPSRVSDDAS--SSVYT----------------------NSEDRLRYIL-LPARD-----------------Q-TTD-------LVSYIDSQKPQ----VRAVVSKVAGDV-------STRSDSRLAGIVVDMFC-TSMI-DIADEFNLSAYIFYTSNASYLGLQFHVQSL-YDEKELDVSEFK--D---T-E--MKFDVPTLTQPF---PA----KCL-PSVML---------------------------------NK------KWF-PYV-LGR--ARSFRATKGILVNSVADMEP…
AtUGT72B1 ---------------------------------MEESKTPHVAII-PS-PGMGHLIPLVEFAKRLVH----LHG-------LTV--TFVIAGEGPPSKAQRTVLDS---LP---------------------SSISSVF-LPPVDLT-D-LSSSTRIE--S-----------------RISLTVT---RSNPELRKVFDSFV--------EGGRLPTALVVDLFG-TDAF-DVAVEFHVPPYIFYPTTANVLSFFLHLPKLD----ETVSCEFR--E-----LT-EPLMLPGC-------VP-VAGKDF-LDPAQDR---------------------------------K-----DDAYKWL-LH--NTKRYKEAEGILVNTFFELEP…
AtUGT73B1 ------------------------------MGTPVEVSKLHFLLF-PF-MAHGHMIPTLDMAKLFAT----K-G-------AKS--TILTTPLNAKLFFEKPIKSF--NQD-----------------NPGLEDITIQI-LNFPCTE-LGLP--DGCE-NTDF-IFSTPDLNVGDLSQKFLLAMK---YFEEPLEELLVT-------------MRPDCLVGNMFF-PWST-KVAEKFGVPRLVFHGTGYFSLCASHCIRLP-K---NV--A---------T-SS-EPFVIPDL-PGD---IL-ITEEQV-MET----E------------------------------EE------SVMGRFM-KA--IRDSERDSFGVLVNSFYELEQ…
AtUGT74B1 ------------------------------MAETTPKVKGHVVIL-PY-PVQGHLNPMVQFAKRLVS----K-N-------VKV--TIATTTYTASS-----------ITT---------------------PSLSVEP-IS--DGFDFIPI----GI-PGFS-VDT-----------YSESFKL---NGSETLTLLIEKF--------KSTDSPIDCLIYDSFL-PWGL-EVARSMELSAASFFTNNLTVCSVLRKFSNG-DFPLPADPN------------S-APFRIRGL-------PS-LSYDEL-PSFVGRHWLT----------------------------H-------PEHGRVL-LN--QFPNHENADWLFVNGFEGLEE…
AtUGT75B1 ------------------------------------MAPPHFLLV-TF-PAQGHVNPSLRFARRLIK----R-T------GARV--TFVTCVSVFHNSMIANHNK-----V---------------------ENLSFLT-FS--DGFDDGG-----IS-TYED-RQK-----------RSVNLKV---NGDKALSDFIEAT--------KNGDSPVTCLIYTILL-NWAP-KVARRFQLPSALLWIQPALVFNIYYTHFMG-NK---------------------SVFELPNL-------SS-LEIRDL-PSFLTPSN-T----------------------------N-------KGAYDAFQEMM-EFLIKETKPKILINTFDSLEP…
AtUGT76B1 --------------------------------METRETKPVIFLF-PF-PLQGHLNPMFQLANIFFN----R-G-------FSI--TVIHTEFNSPNSSN-------------------------------FPHFTFVS-IP--DSL----SEPES----YPD-VIE-----------ILHDLNS---KCVAPFGDCLKKLI-SE-------EPTAACVIVDALW-YFTH-DLTEKFNFPRIVLRTVNLSAFVAFSKFHVL-REKGYLSLQETK--A---D------SPVPEL-------PY-LRMKDL-P---WFQ-------------------------------T-EDP---RSGDKLQ-IG--VMKSLKSSSGIIFNAIEDLET…
AtUGT78D1 -----------------MTK------------FSEPIRDSHVAVLAFF-PVGAHAGPLLAVTRRLAA----A-S-------PSTIFSFFNTARSNASLFS---SD-------------------------HPENIKVHD-VS--DGV----PEGTMLG-N--P-L-E-----------MVELFLE---AAPRIFRSEIAAAE-------IEVGKKVTCMLTDAFF-WFAA-DIAAELNATWVAFWAGGANSLCAHLYTDLI-RETIGLKDVS--------M-EE-TLGFIPGM-------EN-YRVKDI-PEEVVFE-------------------------------D-----LDSVFPKAL-YQ--MSLALPRASAVFISSFEELEP…
AtUGT79B1 ----------------M---G---------VFGSNESSSMSIVMY-PW-LAFGHMTPFLHLSNKLAE----K-G-------HKI--VFLLPKKALNQLE------PLNLYPNL---------------------ITFHT-ISIPQV--KGLP--PGAE-TNSD-VPF-------FLTHLLAVAMD---QTRPEVETIFRT-----------I--KPDLVFYDSA--HWIP-EIAKPIGAKTVCFNIVSAASIALSLVPSAE-REV-ID---GKE------M-SG-EELAKT---------PLGYPSSK--VV-LRPHEAK------------------SLSFVWRKHE-AI------GS--FF-DGK--VTAMRNCDAIAIRTCRETEG…
AtUGT82A1 ---------------------------------MKVTQKPKIIFI-PY-PAQGHVTPMLHLASAFLS----R-G-------FSP--VVMTPESIHRRISA---TNE-------------------------DLGITFLA-LS--DGQ----DRPDAPP-S--D-FFS-----------IENSMEN---IMPPQLERLLLE-----------EDLDVACVVVDLLA-SWAI-GVADRCGVPVAGFWPVMFAAYRLIQAIPEL-VRTGLVSQKGCP--R---Q-LE-KTIVQPEQ-------PL-LSAEDL-P---WL--------------------------------I-GTPKAQKKRFKFW-QR--TLERTKSLRWILTSSFKDEYE…
AtUGT83A1 ---------------MDN-N------------SNKRMGRPHVVVI-PY-PAQGHVLPLISFSRYLAK----Q-G-------IQI--TFINTEFNHNRIIS---SLP--NSPHED--Y-------------VGDQINLVS-IP--DGL----EDSPEER-N--I-PGK-----------LSESVLR---FMPKKVEELIERMM-AE----TSGGTIISCVVADQSL-GWAI-EVAAKFGIRRTAFCPAAAASMVLGFSIQKL-IDDGLIDSDGTV--R---V-NK-TIQLSPGM-------PK-METDKF-V---WVC-------------------------------L-KNKESQKNIFQLM-LQ--NNNSIESTDWLLCNSVHELET…
AtUGT84A1 ----------------------------MVFETCPSPNPIHVMLV-SF-QGQGHVNPLLRLGKLIAS----K-G-------LLV--TFVTTELWGKKMRQANKIVDGELKP------------------VGSGSIRFEF-FD--EEWAEDD------D-RRAD-FSL-----------YIAHLES---VGIREVSKLVRRY--------EEANEPVSCLINNPFI-PWVC-HVAEEFNIPCAVLWVQSCACFSAYYHYQDG-SVSFPTETE-----------PE-LDVKLPCV-------PV-LKNDEI-PSFLHPSS-R----------------------------F-------TGFRQAI-LG--QFKNLSKSFCVLIDSFDSLEQ…
AtUGT85A1 ----------------------------MGSQIIHNSQKPHVVCV-PY-PAQGHINPMMRVAKLLHA----R-G-------FYV--TFVNTVYNHNRFLRSRGSN------A----------------LDGLPSFRFES-IA------DGLPETDMDA--TQD-ITA-----------LCESTMK---NCLAPFRELLQRIN------AGDNVPPVSCIVSDGCM-SFTL-DVAEELGVPEVLFWTTSGCAFLAYLHFYLF-IEKGLCPLKDESYLTKEYLEDT-VIDFIPTM-------KN-VKLKDI-PSFIRTT-------------------------------NPD-----DVMISFA-LR--ETERAKRASAIILNTFDDLEH…
AtUGT86A1 -------------------M------------ERAKSRKPHIMMI-PY-PLQGHVIPFVHLAIKLAS----H-G-------FTI--TFVNTDSIHHHIST---AHQ-----------DDAGDIFSAARSSGQHDIRYTT-VS--DGF----PLDFDRS-L--N-HDQ-----------FFEGILH---VFSAHVDDLIAKLS-RR------DDPPVTCLIADTFY-VWSS-MICDKHNLVNVSFWTEPALVLNLYYHMDLL-ISNGHFKSLDNR--------KD-VIDYVPGV-------KA-IEPKDL-MSYLQVS-------------------------------D-KDVDTNTVVYRIL-FK--AFKDVKRADFVVCNTVQELEP…
AtUGT87A1 ---------------MN-PI------------KPQPLGVRHVVAM-PW-PGRGHINPMLNLCKSLVR----R-D-------PNLTVTFVVTEEWLGFIGS---DPK-------------------------PNRIHFAT-LP--NII----PSELVRA-N--D-FIA-----------FIDAVLT---RLEEPFEQLLDRL----------NSPP-TAIIADTYI-IWAV-RVGTKRNIPVASFWTTSATILSLFINSDLL-ASHGHFPIEPSE--S--KL-DE-IVDYIPGL-------SP-TRLSDL-Q-ILHGY--------------------------------------SHQVFNIF-KK--SFGELYKAKYLLFPSAYELEP…
AtUGT88A1 ------------------------------------MGEEAIVLY-PA-PPIGHLVSMVELGKTILS----K-NP----S-LSI--HIILVPPPYQPE-S--TATYISSVS------------------SSFPSITFHH-LPAVTPYSSSS-----TS-RHHH-ESL-------LLEILCFSNPS----VHRTLFSLSR-------------NFNVRAMIIDFFC-TAVL-DITADFTFPVYFFYTSGAACLAFSFYLPTI-DETTPG--KNLK--D------I-PTVHIPGV-PPM---KG----SDM-PKAVL---------------------------------ERDD----EVY-DVF-IMF--GKQLSKSSGIIINTFDALEN…
AtUGT89B1 ---------------------------MKVNEENNKPTKTHVLIF-PF-PAQGHMIPLLDFTHRLAL----R-GG--A--ALKI--TVLVTPKNLPFLSP---LLS--AVVN----------------------IEPLI-LPFPS-H-PSIP--SGVE-NVQD-LPP-------SGFPLMIHALG---NLHAPLISWIT-----------SHPSPPVAIVSDFFL-GWTK-N----LGIPRFDFSPSAAITCCILNTLWIE-MPTKI----NED------D-DN-EILHFPKI-PNC---PK-YRFDQI-SSLYRSY-------------------------------VHGD----PAW--EF-IRD-SFRDNVASWGLVVNSFTAMEG…
AtUGT90A1 --------------------------------MSVSTHHHHVVLF-PF-MSKGHIIPLLQFGRLLLR----H-HR--KEPTITV--TVFTTPKNQPFISD---FLS--DTPE----------------------IKVIS-LPFPENI-TGIP--PGVE-NTEK-LPS-------MSLFVPFTRAT---KLLQPFFEETL-----------KTLPKVSFMVSDGFL-WWTS-ESAAKFNIPRFVSYGMNSYSAAVSISVFKH-ELFTEP---ESK------S-DT-EPVTVPDF-PWI---KV--KKCDF-DHGTTEP-------------------------------EESG----AAL--EL-SMD-QIKSTTTSHGFLVNSFYELES…
AtUGT91A1 ----------------M---TNF-------KDNDGDGTKLHVVMF-PW-LAFGHMVPYLELSKLIAQ----K-G-------HKV--SFISTPRNIDRLLP---WLP-ENLSSV---------------------INFVK-LSLPVGD-NKLP--EDGE-ATTD-VPF-------ELIPYLKIAYD---GLKVPVTEFLES-----------S--KPDWVLQDFAG-FWLP-PISRRLGIKTGFFSAFNGATLGILKPP-------GFE---EYR------T-SP-ADFMKP---------PKWVPFETS-VA-FKLFECR------------------FIFKGFMAETTEG-----NVP--DI-HRV--GGVIDGCDVIFVRSCYEYEA…
AtUGT92A1 -------------------------------MAEAKPRNLRIVMF-PF-MGQGHIIPFVALALRLEK----I-MIMNRANKTTI--SMINTPSNIPKIRS---NLP----PES-----------------S---ISLIE-LPFNSSD-HGLP--HDGE-NFDS-LPY-------SLVISLLEASR---SLREPFRDFMTKI------LKE-EGQSSVIVIGDFFL-GWIG-KVCKEVGVYSVIFSASGAFGLGCYRSIWLN-LPHKET---K--------Q----DQFLLDDF-PEA---GE-IEKTQL-NSFMLEA-------------------------------DGTD----DWS--VF-MKK-IIPGWSDFDGFLFNTVAEIDQ…
GRMZM2G075387 -----------------------------------MDPAAVAIVTVPF-PAQGHLNQLLHLSLLLAS----R-G-------LPV--HFAAPEPHLREARA----------------RLHGWGPDPA-------AVCFRA-LDVPAHD----SPSPDP---SSP-FPA-------HMLPLFEGFCT---GARASLAALLAELA---------ASHRRVVVLYDRMA-AFAAAEAARLPNAEALGVHCLAA----SYNVGWAD-PGHALLRRH------------G--------------------LVF---HPPDAC--------------------------------------ATPEFVALA-RQMGQERRRAPGAGMVVNTCR…
GRMZM5G834303 ---------------------------------MAAAAAAHVLVF-PA-PAQGHLNSFLHFSTGLLR----A-G-------LHV--TFLHTDHNLRRLGT---AAA-------EATV-------------ASPRLRFLS-VP--DGL----PDDDPRT-V-DG-LPE-----------LMESLRT---KASASYRALLASLR-AG----GGGFPPVTCVVADGIM-PFVV-DVAEELGVPAISFRTVSACAVLAYLSVPKL-IALGELPFPEGG--D---L-DA-PIRGVPGM-------ES-FLRRRD-LPIQFRQ-------------------------------L-TSTYEEPLVAAVV-AA--TVHSCCKARALIVNTTT…
GRMZM2G037545 -------------MQILDRTSRQ---QEMATETAMPRKKMRILLM-PF-FATSHIAPFTDLAFHLVA----A-RP--D--DVEA--TVAVTPANALVVQS---ALA--RRGAS-----------------HLATVKVAT-YPFPS-V-DGLP--PGVE-NHSK-VKA-------AADAWRIDAVATDEKLMRPGQESLI------------REHAPDLVITDIHF-WWNV-DVATDIGAPCVTFHAMGTFPTLAMFNLSRA-A----G---AVD------A-AG-GVVTLPGF-PPP---EIQVPTTEL-PEMLRRQ-------------------------------ETAD----D-R--AT-GNA-VHAAHRRCFGLAVNTFF…
GRMZM2G082037 ------------------------------MASAKQSKKTRILVI-PF-FASSHIGPHTDFAVRLAA----A-RP--G--VVEP--TVAVTPANVTVVRS---ALE--RHGPA-----------------ASGTVKIVT-YPFPC-V-DGLA--PGVE-NLST---A-------GADAWRINAAAIDEALSRPAQEALL------------REQSPDAVVTDFHF-FWNS-IIAAELGLPCVVFSVIGPFSGLIMHLLSGA-AVVGDG---GSE------S-ES-REVAVPGL-PEP---EIRIPVSEL-PEFLRRP-------------------------------AKG-------Q--GT-LNP-CNAAMARCLGVAYNTFA…
HpUGT95A1 -------------MDNETQIKK----RKLQTATMEAKATGEIFVV-PF-FGQGHLFPAMELCKNISA----H-N-------YNV--TLIIPSHLSSSIPS---TFS--NHSSF----------------IHVTEISVAA--SPPPEA-ADEPG-SGTE-VRSS-GPR-------GNPLQDQNL------QMGKGIKSFLS-------ARS--GTRPTCVVIDVMM-SWSK-EIFVDHEIPVVSFSTSGATASAVGYGMWKA-EVGNM-------------K-PG-EIREIPGL-PKE---MA-VTFADL-SRGPQRRIRPPGGPGKSDG---RAGPPNRMRSGSR-HGPGGGP---SPG--PG-QKPRWVDEVDGSIALLINTCDDLEH…
CsUGT79B28 ----------------------------------MAAKNLQVAMF-PW-FAMGHLTPFLHISNKLAQ----K-G-------HRI--YFFIPTNTKPKLE------HFNLHPDL---------------------ITFIP-VTVPHV--HGLP--HGAE-TTTD-LSY-------PLHSLLMTAMD---LTQPSIEASLKD-----------L--KPHFIFYDLA--YWVP-AMARGLGIKSILYNVVSPAMVAYTLKPG---KKL-HE---NYE------L-TE-IDLIQP---------PLGFPPSSS-IR-LSSHEAR------------------AMAGLGLDQSGTT-----GIS--FT-ERI--IICRSDCDAISFKTCAEIE…
CsUGT79B29 ----------------------------------MADKTFDVAMF-PW-FAMGHLTPYLHISNRLAQ----R-G-------HRI--YFFIPTNTKPKLE------QFNLHPYL---------------------ITFIP-VTVPHV--HGLP--HGAE-TTTD-ISY-------PLHPLLMTAMD---LTQPSIEASLKD-----------L--KPHFIFYDLA--YWVP-AMARGLGIKSILYNVVSPAMVAYTLKPG---KKL-HE---NYE------L-TE-IDLIQP---------PLGFPPSSS-IR-LSSHEAR------------------AMAGLGLDQSGTT-----GIS--FT-ERI--IICRSDCDAISFKTCAEIE…
CsUGTA3 ----------------------------------MADKTFDVAMF-PW-FAMGHLTPYLHISNRLAQ----R-G-------HRI--YFFIPTNTKPKLE------QFNLHPYL---------------------ITFIP-VTVPHV--HGLP--HGAE-TTTD-ISY-------PLHPLLMTAMD---LTQPSIEASLTA-----------L--KPHFIFFDLA--HWVP-AMARRLGIKSIVYSVVSPAVVSYVFSPS---RKL-YD---KYE------L-TE-ADLVQP---------PIGFPPS-S-IK-LSSHEAR------------------GIADQALKQF--G-----GIS--FM-AKI--FISQSDCDAIGFKVCEEIEG--…
CsUGT91Q1 -----------------------------------MERDIHAALV-PF-VAFGHLIPFYELSIALAK----A-G-------IHV--SFISTRNNIQRL-P---PLP-PHLSSL---------------------ITFVP-LSWSTVGTNLLP--EGIE-ATAD-ILP-------DNFEHLMAAFD---LLKHPFKQFVIE-----------Q--SPDWIISDFVS-YWTV-DVAKECHIPLVIFSARSAATNVFFGPPEYL-SGNGQR---RLR------S-SP-EDLTSP---------PWWVSFRSS-VH-YRRYEAI------------------GAIAGFY-TANAS-----GIS--GA-ERV--GRTLDGCRALAIRSCREFEG…
CsUGT91A4 -------------MEFV---------VVPPSPMAGRERKLHIVMF-PW-LAFGHMIPYLYLAKFIAQ----K-G-------HKI--SFVSTPRNIQRL-P---KLP-PNLSPF---------------------IHFVE-LPLPRVD-DHLP--ENAE-ATMD-VPS-------DHIPYLKKAFD---GLETGLAGFLQA-----------S--SPDWIIYDFAP-HWLP-PIATKLGISRAFFLIINAWFAAFFGPASAL-IDSS-N---DTP------M-EP-EQLTVP---------PKWVQFPTN-VA-FRLYEIK------------------RILSGAT--NNAS-----GVS--DL-YRF--GSAVLGCDVYAIRHCREFEP…
CsUGTA6 -------------------------------------------MF-PW-LAFGHMLPFLELSKLIAQ----N-G-------HRV--SLISTPRNIHRL-P---KLP-PNLSPL---------------------INLVK-LQLPKV--DQLP--QNAE-STLD-LPH-------HKVKYLMKAYD---QLQQPMSQILSD-----------L--SPHWVIYDFAP-YWFG-PLASKLGISRVFFSVCVAPALCFLGPVPVL-KRTSGE---DDR------T-TP-EDFTAK---------PKWIPFESK-IG-FKLFEIK------------------SFFNDTS--TNYA-----NVP--IT-FRF--GAGIEACDVLAVRSSYEFEP--…
CsUGT91A5 -------------MESM---PKW---SSSSSSCKARDETLHIVMF-PW-LAFGHMLPFLELSKLIAQ----N-G-------HRV--SLISTPRNIHRL-P---KLP-PNLSPL---------------------INLVK-LQLPKV--DQLP--QNAE-STLD-LPH-------HKVKYLMKAYD---QLQQPMSQILSD-----------L--SPHWVIYDFAP-YWFG-PLASKLGISRVFFSVCVAPALCFLGPVPVL-KRTSGE---DDR------T-TP-EDFTAK---------PKWIPFESK-IG-FKLFEIK------------------SFFNDTS--TNYA-----NVP--IT-FRF--GAGIEACDVLTVRSSYEFEP…
CsUGTA8 -------------MESM---PKP---------SMESDDKLHIVML-PW-LAFGHMIPFLGLSKLIAQ----K-G-------HTV--SFVSTPRNIDRL-P---KMP-PNLAPL---------------------INLVK-LQLPQV--EKLP--KNAE-STTD-LPY-------DKVKYLKMAYD---KLQQPMTQLLAD-----------M--APDWVIYDFAP-YWLG-PVAAKLGISRVCFSIFIAATLCFAGPIPVL-K---GE---DDR------T-TP-EDFTVT---------PKWIPFKSN-IACFRLFEVK------------------RIFDDLA-SVDDE-----NIP--AT-YRF--GAGIEACDVLVVRSSYEFEP--…
CsUGTA9 -------------MESM---TNP---------SMETVDKLHVVMF-PW-LAFGHMIPFLELSKLIAQ----K-G-------HTV--SFISTPKNIDRL-P---KLP-PNLAPL---------------------INLVK-VQLPKV--DKLP--ENAE-STID-LPY-------DKVKYLKKAYD---QLQQPITQLLQD-----------M--APEWVIYDFAP-YWLC-PIASKLGISRAYFSIFIAASLCFLGPAPAL-MGLT-P---DHR------A-KP-EDFTVP---------PKWVPFEST-VA-FRLFEIN------------------RVFDDVT-TGDDE-----NIP--AT-YRV--GATIEGCNVLAVRSSHEFEP--…
CsUGTA10 -------------MESM---PKP---------SMESDDKLHIVML-PW-LAFGHMIPFLGLSKLIAQ----K-G-------HTV--SFVSTPRNIDRL-P---KMP-PNLAPL---------------------INLVK-LQLPQV--EKLP--KNAE-STTD-LPY-------DKVKYLKMAYD---KLQQPMTQLLAD-----------M--APDWVIYDFAP-YWLG-PVAAKLGISRVCFSIFIAATLCFAGPIPVL-K---GE---DDR------T-TP-EDFTVT---------PKWIPFKSN-IACFRLFEVK------------------RIFDDLA-SVDDE-----NIP--AT-YRF--GAGIEACDVLAVRSSYELEP-…
CsUGTA11 --------------------------MKNRVDINDEEEVLHIVMF-PW-LAMGHLIPFLHLSTNLAT----K-G-------HRI--SFISTAGNLRRL-P---QIP-PHLSPL---------------------ITFIP-LPFPSI--PNLS--PNAE-SSMD-APH-------HQAQLLKIAFD---FLKQPLSDFLEK-----------ISPNPDWIIYDYAS-HWLP-GLAAEMGVSCAFFSLFNAATMVFFGPPAKV-L--SGD---CVR------S-SA-EDFTVV---------PKWVKMESE-IV-YRVHELT------------------KYMEGSE--GNQS-----GTS--DL-ERF--AISIDGSDVVLFRTCVEFEP-…
CsUGTA12 ----------------------------------MERKEIHVVLL-PW-LAFGHMMPFHELAISLAK----A-G-------IKV--SYISTPNNLRRL-P---TPP-PPLAAL---------------------ITPVA-LPLPP---LDLP--ENAE-ATVD-IPM-------EKLLSLTMAFD---LLHQPFKQFVSD-----------F--SPDWIISDFIP-HWTS-DVARDLGVPLLTFSAFSAATNVFFGPPEFL-SGEGQK---RVR------S-SI-ESLTSP---------PEWVTFPSA-VA-YRRFEAA------------------GALFGFF-GDNPT-----GIS--AA-GRV--GKTLEGSRAVAIRSCREIEG-…
CsUGTA13 -------------------------------------------MF-PW-LAFGHMIPFLELSKLIAQ----K-G-------HTV--SFISTPKNIDRL-P---KLP-PNLAPL---------------------INLVK-VQLPKV--DKLP--ENAE-STID-LPY-------DEVKYLKMAYD---QLQQPMTQILAD-----------L--APDWVIYDFAP-YWLG-PIATRLGISSVYFRVTIAASGCFLGPVQVL-KGLSGE---DDR------N-TP-EDFTVP---------PKWIPFKSN-IA-FRLFEIK------------------RIFEDLA-TANDE-----NVP--VT-YRL--GAGIEACDVLAVRSSYELEP-…
CsUGTA14 --------------------------------MD--SKQHSILML-PW-LAHGHISPFLELAKKLSQ----R-N-------FNV--YLCSTPINLKHFRE---TLSLNLLSSS---------------------IQLID-IHLPSS--LDLP--PHYH-TTKN-LPS-------HLLSALITTFD---DAKPAFFTILKT-----------L--KPDLVIYDFLQ-PWVP-IVAHEENIEAVLFLTCSAASYSV----LTH-CIND------------------------P---------NKDSPFQEL--N-FSKDQGD------------------KIIW-FL-DYTSN-----GVT--NK-ERF-LGCIERSSSFVLIRTSNIIEA-…
CsUGT94P1 --------------------------------MDSKKSKMNVLML-PW-LAQGHITPFLELAKKLTN----K-N-------FHI--YFCSTPINLISIKK---RIT-DKYSLS---------------------IELVE-IHLPSL--PELP--PHYH-TTNG-LPI-------HLNSTLKTAFE---MASTSFSTILNT-----------L--SPDLVIYDVSP-SWAQ-STALSFDIPAVQLMITGATVVSFGQHMIKH-CGS------------------------------------VEFPFPAI--K-LQGFHET------------------QFRH-FV-ETVVK-----EYN--DK-QVA-SVNDQPSCNFMLYNTFRELEG…
CsUGTB1 ------------------------------------------------------MLPMLDLTHQLAL----R-G-------ITI--TILVTPKNLPILHP---LLS--THHPS-----------------S---IQTLV-LPFPS-H-PSLP--SGVE-NVKD-IGN-------AGNLPIINALG---KLHDPIIHWFN-----------SHPSPPVAILSDFFL-GWTL-HLAHQLGIPRIVFYSSGSFLASVSNFIWQN-INTVR---------------SL-PVVHFPDL-PRS---PS-FTPDHL-PSVYRVY-------------------------------RESD----PDG--EF-LKD-GMLANIASWGCVFNSLDALEG--…
CsUGTB2 --MLFIFHLWLSTTLSLSHNNSF---SLQQKTMSNSTQPIHILIF-PY-PAQGHMLPILDLTHQLAL----R-G-------LTL--TILVTPKNLPTLNP---LLS--THR-------------------S---IRTLV-LPFPP-H-PSLP--SGVE-NAAD-IGI-------SGSVPIINALG---KLHGPIIQWFK-----------SHSNPPTAIISDFFL-GWTH-HLSHQLGIPRVSFYSSGAFLTSVNNFLWQN-INTLR---------------NL-PVVNFPDL-PGS---PS-FTAGHL-PSLFRAY-------------------------------RELD----PDT--EF-LKD-SVLANTRSWRCVFNSFHALEG--…
CsUGTB3 -----------------------------------KGDSTHVLVF-PY-PAQGHIMPLLDLTHILAS----R-G-------LTI--TILVTPKNLSLLTP---LLS--KQPS----------------------IHTLV-LPFPA-H-PSLP--HGVE-NAKD-MPF-------VGIRAIIHALG---ELYNPLLEWFQ-----------NHPSPPVIIVSDFLL-GWTH-HLACQLGIRQFMFSPSSAVFLSVFDSMWRY-QPKRD----DPN------D-EK-ALIKFPRV-PNC---PI-YPWWQL-PVTYRSY-------------------------------VEGD----PVS--EF-IKD-GFLSNMASWGLVVNSFNELER--…
CsUGTB4 ------------------------------------------------------------------------------------------------LLHP---LLS--RHPSS-----------------A---VKLLL-LSPPD-P------------------PH-------LRLPTVVRSSA---ELHDPILQWFK-----------SHPNPPVAIVSDFFL-GWTQ-DLAVHLGVPRVTFWPSAAFTASVSNSLWRN-LPKSD----DPT------N-EN-SLISFPEI-PNT---PK-YPWWQI-IPYCRNF-------------------------------NEGD----PEH--EF-LRN-CMLANNLSWGVVFNSFTELER--…
CsUGTB5 ------------------------------MCTIPRNTGAHILVY-PF-PAPGHIIPLLDLTHLLLT----R-G-------LTI--TVLVSPSHLPLLQP---ILS--SHLSS-----------------S---IQPLV-LPLPH-S-F-------------T-SSQ-------SGLLGKIRATG---ELYDPILRWFR-----------SHPSPPVAIVSDFFL-GWTH-RLATHLGVPRLAFWPSGAFTASILDSLWRN-LPKNN----DLG------N-EN-FLISFSEI-PNS---PI-YPWWQI-TPYYRDF-------------------------------KEGD----PEH--EF-FRN-GMLANKESWGVVFNSFTELER--…
CsUGTC1 --------------------------------MASSPCAPHIVLF-PF-MSKGHTIPILHLARLLLH----R-N-------ATV--TIFTTPANHPFISA---SLA--NTN-----------------------ASIID-LPFPENI-DELP--TGVE-STDK-LPS-------MSLFVPFANAT---KHIQPDLEKAL-----------EALSNVTCLISDGFL-SWTL-ESATKFGIPRLASYGWSYYSMCVCREVGVN-RLLSGP---E--------S-DD-EILTVPSF-PWI---KL--RRNDF-DEPFNVR-------------------------------EPKG----PHI--DF-VME-QSIATAKSYGIIMNSFEELES--…
CsUGTC2 -----------------------------------MASSPHIVLF-PF-MSKGHSIPIIHLARVLLH----R-H-------ATV--TMFTPVANRPFFSD---SLA--DTG-----------------------ASIVD-LPFPENI-NGLP--AGVE-STDK-LPS-------MSLFVPFANAT---KLMQPDFEQAL-----------EFLPNVTCLISDGFL-GWTL-ESASKFGIPRLAFYGWSYYSMCVSQDVGMN-RLLSGP---E--------S-DD-EPLTVPSF-PWI---KL--TRNDF-DEPFNVR-------------------------------EPKG----PHI--DF-VVE-QAIATAKSYCLIMNSFYELVS--…
CsUGTD1 ------------------------------MMNMTETNQLHIMFF-PL-MAKGHMLPIMDMAKLFAA----R-G-------VKT--TIVTTPLNAPVFFSKTTQSS--KN--------------------RSINIAIKV-LNFPAEE-AGLP--QGFE-SLDL-ITS------HETEMKFITAMN---RLQQPLEQILEE-------------SRPNALIADMFF-PWTT-NLAAKFGIPRLVFYGSGFFTACITESLNKH-KPHEHV--N---------S-DT-EPFIVRVL-AHQ---IK-LTRLQL-ARLRLENE------------------------------QS------NEFTRLL-DR--LDESFESSYGVIFNSFYKLEP--…
CsUGTD2 --------------------------------MDSEAGKVEMFFF-PF-VGGGHLIPMIDVARIFAS----H-G-------VKA--TVITIPNDAVVF-QNAIARD--QN--------------------SGLDIHLHP-LPLPPG-----------Q-HLQT-ITS------VDMSAPPFTDTS---ILQSPLTHLLLL-------------HRPDCIIADSFH-RWAA-DSIDSIGIPRLIFNGNCCFSRCCEHSIKLH-APQL----------------NS-DPFVLPGL-PHR---IE-LTRSQL-SIYARS-G-----------------------------------------TEFP-GK--PMRTELNSFGQVMNSFFELEP--…
CsUGTD3 -----------------------------------------MFFL-PCITARGHLIPMMDAARVFAA----H-G-------AKV--TIIITPYYAKLY-QKSIEQD--QS--------------------LGHEIDFHT-FELPTSE-FGLP--EGCE-NQLS-ISF-------EMSLKLFKAIE---KLQEPIEQLLRE-------------RCADCIVSDMFF-PWTA-ISAARLGIPSLLFHVTGLFPLCCDDSLKRH-APHEKV--N---------S-DT-ETFVLPGL-PDD--NIK-FSKRQL-PFWYT--A------------------------------KA-------DLEHLQ-DN--MQEAESKTYGVIVNSFYDLEP--…
CsUGTD4 -------------------------------MASSEDEKVEMFFL-PWIVARGHMIPMIDAARLFAS----Y-G-------VKV--TILTTHDNLQLF-QNGVDRD--RS--------------------LGRDIDFLT-FE--------LP--EGCE-NLLS-IFT-------INWNEEQLFIE---KLREPIEQILRD-------------RRPDCLVSDMFY-PWTA-ESGARLGIPRIVFHVTGLFPSCCEEATRRH-TPQHKV--D---------S-DK-ATFALPGL-PNPNHNIE-FTRLKM-PSFHT--T------------------------------EP------KG-AKLA-EA--IVDAELKSHGVIINSYYNLEA--…
CsUGTD5 -----------------------------------MDSKVEMFFI-PSVMGRGHILPAIDTARLFAA----Q-G-------AKV--TIIITPAYAQLF-QKTIERD--QS--------------------LGHDINFHI-FKLPTSD-FGLP--DGCE-TLLA-ASA-------GIIAKLFMAFE---KLHEPIEQLLRE-------------RRPDCIVSDMFH-PWTA-DLGARLGIPRFLLYVTGLFSLCCEESIRRY-APHDKV--N---------S-DT-DTFALPGL-PDD--NII-FTKNKI-PYWFK--E------------------------------KG------TGYGQLI-DE--VLKSELKSYGVIVNSFYELEP--…
CsUGTD6 -------------------------------MDSSNDGKVEMFFL-PWIVQRGHMIPAIDTARVFAA----H-G-------AKV--TIITTPGYAQLF-QKSIERD--QS--------------------LGHEISFHT-FKLPTAE-FGLP--EGCE-NLLA-GSL-------GMMEKLCLAIQ---KLQQPIEQFIRE-------------RRPDCIVSDMFH-PWTA-DLGARLGIPRFLLYVTGLFSLCCEESIRRY-APHDKV--N---------S-DT-DTFALPGL-PDD--NII-FTKNKI-PYWFK--E------------------------------KG------TGYGQLI-DE--VLKSELKSYGVIVNSFYELEP--…
CsUGTD7 --------------------------------MAKKDQKLSVVFL-PY-LAPSHIIPMVDIARLFAG----R-G-------VAA--TIITTTNNALLF-RDSVNHD----------------------AASGLNISVHT-LKLPSAQ-VDLP--EGIE-NFGQ-CTS------PQLMAKLGYAIA---LLQNPIEEFIRD-------------NRPDCIVSDMFF-PWTV-DLADELQVPRIMLYPTNSFFHCVSHSLRLY-APHEKV--Q---------S-DS-EDFLIPGL-PDE---IH-MARSEL-QDHVK---------------------------------AK------SRYGDLI-NS--IRETEGRSYGIIFTSFYDLEP--…
CsUGTD8 --------------------------------MESPSRPLSLYFL-PF-LSPGHMIPLFEMSRLFSA----R-G-------HRV--TIITTPANAQLL-HTTISKD--SS--------------------SGHPISAHT-FPFPSKQ-VGLP--DGIE-NLFN-VYD------IDTATKIHTGMH---LLREKIEQFITA-------------NPPDCIFSDMFH-PWTA-DLAIKLRIPRIVFHATCIFAMSLKDSMRKPDSPHLSV--Q---------S-DD-EPFLIPGL-PHP---IT-MTKSEL-PDYVR---------------------------------TP------NGYTQLM-EQ--FREAELKSYGVLVNNFYELES--…
CsUGTD9 ----------------------------------------------------------------------------------------------------------------------------------------------------------------------------------------------------LIDEL-----------NPRPSCIVSDKNL-AWTA-DTARKHQIPRLVFDGTSCFSLLCTHNILNS-KIHESV------------S-ES-ESFVVPCL-PDR---IE-LKRAQL-PGAVN-MV----------------------------------------NERDR-SE--IRAAELAAFGVVVNTFEELEP--…
CsUGTD10 --------------------------------MASQNNHLHFVLV-PL-MAPGHFIPMIDIAKLLAQ----H-G-------VTV--TVVTTPLIASRF-NPIINRA--IE--------------------SGLPLRLLS-LRFPSVE-AGLP--EGCE-TVDT-VPS------LDLIRNFYVAIF---LLQEPFEQLFETL-----------EPSPSCIIADKII-AWLA-DTARKFQIPRIIFDGTSCFTLLCTHNLHIT-KVHESV------------S-ES-EPFELPGL-PEK---IQ-LKKSQL-PPSIN-PG------------------------------SL------LVVQDFR-VK--IQAAEAEAYGVVINSFEELES-…
CsUGTD11 ---------------------------MATIMSSSQIDHLHFILI-PL-MSPGHLLPMIDMAKLLSH----H-G-------VTV--TIVTTPVNTARF-ISTIPRA--VE--------------------SGHRIRLLE-LPFPATT-AGLP--EGCE-NMDS-LPS------RSSIKSFFVASS---MLQKPFEEAFHEL-----------KPPPSCIISGKNL-AWTV-ETARKFRIPRFFFDGMGCFAFSCTHNMEVS-KVHETV------------S-EF-ESFVVPGL-PHR---IE-LTRARL-PESLN-PG------------------------------ST------D-LIDVR-NK--MISAESVVDGILINTFEELEL-…
CsUGTD12 -------------------------------MALQNHHQLHFILV-PF-MAPGHFIPMIDLAKLLAQ----Q-G-------VTV--TVVTTPVIASRF-RPIIDRV--IE--------------------SGLPLRLLS-LRFPSVE-AGLL--EGYE-TLDA-IHS------LDLTMKFFKGID---MLQQPFEQLFETL-----------EPCPSCLIADKYI-AWIG-DTVRKFGIPRILFDGMNCLTLLCAHNLENF-KDYENV------------S-ES-EPFELPGL-PDR---IE-LTKAQL-AMFLN-RS------------------------------S-------PEWQDLR-NR--IKAAEAEAYGVVINSFEELEP-…
CsUGTD13 -------------------------------MALQNHHQLHFILV-PF-IGPGHFIPMIDLAKLLAQ----Q-G-------VTV--TVVTTPVIASRF-RPIIDRV--IE--------------------SGLPLRLLS-LRFPSVE-AGLL--EGYE-TFDA-IHS------LDLTMKLLKGVD---MLQQPFEQLFETL-----------EPCPSCLIADKYI-AWIG-DTVRKFGIPRILFDGMNCLTLLCAHNLENF-KDYENV------------S-QS-EPFELPGL-PDR---IE-LTKAQL-AMFLN-QS------------------------------S-------PEWQDLR-NR--IKAAEAEAYGVVINSFEELEP-…
CsUGT73A17 ------------------------------------MAKLHFFFF-PV-MAQGHMIPTLDMAKLFAS----H-G-------VKA--TIITTPLNAPYF-TRSIQRT--HH-----------------------SISVLT-LKFPAVE-AGLV--EGCE-SVDQ-IPS------PDMLPNFLKATT---MLQDPLERLLQD-------------SRPDCLVADMFF-PWAT-HVAAKFNIPRLVFHGTGFFTLCASENLRLY-MPQASV--S---------S-DD-EPFLVPNL-PHK---IM-LTRSQL-PENER-CD------------------------------TE------TGLSTML-KQ--VKETELTSYGVIVNSFYELE…
CsUGT73A20 ------------------------------------MGKLKFFFF-PM-MAQGHMIPTLDMAKLFSS----H-G-------VDA--TIITTPLNAPHF-TRSIQRT--HH--------------------SS--ISVLT-IKFPAVE-AGLP--EGCE-SIDQ-ISS------PDMVPIFFRATD---MLQDPLERLLQD-------------SRPDCLVADMFF-PWAS-HVAAKFNIPRLVFHGTSFFAMCALQTLRLY-KPQRTV--S---------S-DD-EPFVLPNL-PHK---IM-LTRLQL-PENDR-HG------------------------------TE------TDWTRFL-RK--AEEAELSSYGIVVNSFYELE…
CsUGTD16 ---------------------------------MASSNRLHFVLI-PL-LAQGHMIPMIDMAKLFGE----Q-N-------VMI--TLVTTPHNASRF-SSTIDRA--KA-------------------SQNLPIHLLE-IPFPCQE-VGLP--PDCE-NLDS-VPS------PDLIRKFYTALD---SLQLQLEQKLQEQ-----------DTPPSCIISDKCL-FWTS-KTAKKFQVPRIVFHGMCCFSLLSSHNIMLH-NAHRSV--A---------S-DS-EPFVVPGM-PRR---VE-IARTQL-PGSFV-A--------------------------------L------PDLNDIR-DQ--MREAESTAYGVVVNSFTELEH-…
CsUGTD17 ------------------------------------MGQLNVFFF-PI-MAHGHMIPTLDIAKLFAA----HSG-------VKS--TIITTPLNAHLF-TKSIERA--KH--------------------AGIDINIIT-IKFPTAE-AGLP--EGCE-SVDQ-LTS------DDMIPKFFKATT---MLQAPLELVLQE-------------HRPDCLVADMFF-PWAT-DSAAKYGIPRLVFHGISFFALCASESLRLY-KPQTTV--S---------S-DD-EPFVVPNL-PHQ---IK-LRRTQL-PEHSR-QE------------------------------TE------SDFGKLV-EK--VKESEVKSYGVIVNSFYELEP-…
CsUGTD18 ---------------------------------------------------------------------------------------------------QKTIERD--QS--------------------LGHDINFHI-FKLPTSD-FGLP--DGCE-TLLA-ASA-------GIIAKLFMAFE---KLHEPIEQLLRE-------------RRPDCIVSDMFH-PWTA-DVGARLAVPRFLLYVTGLFSLCCEESLRRY-TPQDKV--N---------S-EA-ESFALPGL-PDD--NIV-FTKSKI-PYWFT--K------------------------------KG------TGYGQFA-DN--IIESELKSYGIIINSFYDLEP-…
CsUGTD19 ------------------------------------MGQLNVFFF-PI-MAHGHMIPTLDIAKLFAA----HSG-------VKS--TIITTPLNAHLF-TKSIERA--KH--------------------AGIDINIIT-IKFPTAE-AGLP--EGCE-SVDQ-LTS------DDMIPKFFKATT---MLQAPLELVLQE-------------HRPDCLVADMFF-PWAT-DSAAKYGIPRLVFHGISFFALCASESLRLY-KPQTTV--S---------S-DD-EPFVVPNL-PHQ---IK-LRRTQL-PEHSR-QE------------------------------TE------SDFGKLV-EK--VKESEVKSYGVIVNSFYELEP-…
CsUGTD20 --------------------------------MGSKPHKLHIYFF-PM-MAHGHMIPMVDMARLFAR----H-G-------VKA--TLILTPLNAALF-SRTIERD--RE--------------------TGLEISIRL-INFPLVE-AGLP--EGCE-NLSS-VTC------REMSPKIYKATE---LLQEPFQQLFEE-------------DHPDCLVADLFF-PWAT-EVANKLGIPRLVFYGISAYALSVYHALRCH-KPYQHI--E---------S-DS-EEFIVPGL-PDT---IK-LTKRQL-PDHMR-EG------------------------------TE------NHLTKMI-KK--VIKSELSSYGVVINSFHELEP-…
CsUGT72B23 -----------------------------------MNQTPHVALL-PS-PGMGHLIPFIELAKQLVL----HHH-------FSV--TILIPA-APPTQAQKTVLQT---LP---------------------KTIHHIF-LPPVQLP-N-DP--LSAA--F-----------------QIFLTVT---LSLPSIKHTLASLS--------TTTRL-VSLIVDQFG-IDAI-DVAKEFGVSPYLFFPSSAMSLLFCLHLPKID----ETVMGEYR--D-----LP-EPIQFPGC-------VP-VHGRDL-SEPFQDR---------------------------------S-----NKAYKGL-ID--SFKRYGRAEGIIVNSFVDME…
CsUGTE2 -----------------------------------MNQTPHVALL-PS-PGMGHLIPFIELAKQLVL----HHH-------FSV--TILIPA-APPTQAQKTVLQT---LP---------------------KTIHHIF-LPPVHLP-N-DN--LDAA--F-----------------QIFLTVT---LSLPSLRHTLASLS--------TTTRL-VSLIVDPFG-IDAI-DVAKEFGVSPYLFFPSPVMALLFCLHLPKLD----ETFTGDYK--D-----LP-EPVQLPGC-------VP-VQGRDL-PDLVEDR---------------------------------S-----SNSYKVF-LG--SFKRFGLAEGIIVNSFVDMEE--…
CsUGTE3 -----------------------------------MNQTPHVALL-PS-PGMGHLIPFIELAKKLVL----HHH-------FSV--TILIPSAAPPTQAQKTVLQT---LP---------------------KTIDHIF-LPPVHLP-N-DN--LEAA--F-----------------QIFLTVT---LSLPSLRHTLASLS--------TTTRL-VSLIVDLFS-IDAI-DVAKELGVSPYLFFFSPAMALLLCLHLPKLD----ETFTGDYK--D-----LP-EPVQLPGC-------VP-FHGRDL-PDVVEDR---------------------------------S-----SNSYKVI-LG--SFKPFGLAEGIIVNSFLDMEE--…
CsUGTE4 -----------------------------------MDQTPHVAFL-PS-PGMGHLIPFIELAKQLVL----HHH-------FSV--TILIPA-APPTQAQKTVLQT---LP---------------------KTIHHIF-LPPVHLP-N-DN--LDAA--F-----------------QIFLTVT---LSLPSLKHTLASLS--------TTTRL-VSLIVDPFG-IDAI-DVAKEFGVLPYLFFPSSAMSLLFCLHLPKID----ETVTGEYR--D-----LP-EPIQLPGC-------VP-VHGTDL-PDLVEDR---------------------------------S-----SNSYKVF-LG--SFKRFGLAEGIIVNSFVDMEE--…
CsUGTE5 -----------------------------------MDQTPHVALL-PG-PGMGHLIPLIELAKQLVH----HHH-------FSA--TILIPSAAPPTKAQKTVLQT---LP---------------------KTIHHIF-LPPVQLP-N-DI--NNTE--S-----------------QIFLTMT---LSLPSLKSTLSSLT--------ATTHL-AALVVDPFG-LEAF-DVAKEFGLSPYLFFSSTAMVLLFCLNLPKLD----ETVTGEYR--D-----LP-EPIQLPGC-------VP-VHGKDL-LDPVQDR---------------------------------S-----HDSYKGL-LR--NIKQFGSAEGIILNSFVDLEE--…
CsUGTE6 ----------------------------------MEQPPSHIAIV-PT-PGMGHLIPLGEFAKRLIH----HHH-------FSV--TFLVPTDGPLSAAQEAFFES---LP---------------------DGISHIL-LPPVNFD-D-LSEDVKIE--T-----------------RISLTMA---QSIPSLREAVRSLV--------GSIGL-VALVVDLFG-TDAF-EVAREFNLSPYIFFPSTAMALSLFLHLPKLD----QAVSCEYR--D-----LP-DPVQIPGC-------VP-IHGKYL-LDPVQDR---------------------------------S-----NDAYRWV-LH--HTKRYRLAEGIMVNSFKELEG--…
CsUGTE7 ---------------------------------MAEQPPPHIAIL-PT-PGMGHLIPLAEFAKRLVL----HHH-------FSA--TFLIPTDGPLSSTQKSFLEA--LIP---------------------SGISHLL-LPPINLS-D-LPDHVHIE--T-----------------RISLTVT---RSLPSLRQALQSML--------STTRL-VAFVVDLFG-TDAF-DLAFEFNVSPFIFFPSTAMALSVFLHLPILD----GSVSCEYR--D-----LP-DPIQIPGC-------IP-VHGKDL-LDPVQDR---------------------------------T-----NDSYKWV-LH--HAKRYRLAEGVMVNSFMELEP--…
CsUGTE8 ---------------------------------MAEQPPPHIAIL-PT-PGMGHLIPLAEFAKRLVL----HHH-------FSA--TFLIPTDGPLSSTQKSFLEA--LIP---------------------SGISHLL-LPPINLS-D-LPDHVHIE--T-----------------RISLTVT---RSLPSLRQALQSML--------STTRL-AAFVVDLFG-TDAF-DLAFEFNVSPFIFFPSTAMALSVFLHLPILD----GSVSCEYR--D-----LP-DPIQIPGC-------IP-VHGKDL-LDPVQDR---------------------------------T-----NDSYKWV-LH--HAKRYRLAEGVMVNSFMELEP--…
CsUGTE9 -----------------------------------MEQTPHIAIL-PS-PGLGHLIPLAEFAKQLVH----RHS-------FSA--TFIIPTAAPPSSAQTAALES---LP---------------------KSINYLF-LPPITFH-D-HFKGPEAV--T-----------------QIALTVI---RSLPSFREVFESLI--------ATTKL-VALVVDYLS-TETI-HVAKQFCISSYLFSPSPAMALSWSFFFPKLHD---QLVSDNYR--D-----LP-ELVQIPGC-------EP-VHGRDLVVDLVRDR---------------------------------D-----TEAYKWI-LH--HCRQFSLADGIILNSFMDLEP--…
CsUGTE10 ------------------------------------KQTPHVALL-PS-PGMGHLIPLVEFAKQLVR----HHP-------FSA--TFIIPTIGPLSSAQTSVLKS---LS---------------------EPINHLF-LPPITFD-D-HHH-LDPV--T-----------------QIALTMT---RSLPSIRDVFESLI--------ATTNL-VAFVVDPLG-TDAF-DVAKQFCIPSYLLSTSPAMTLSWCFLFPKIQDEMDQMACDKYI--D-----LL-EPVQIPGC-------VP-VRVTDLMVHPARDG---------------------------------H-----SEIYKWI-LH--HCRRFSLADGIILNSFIDLEP-…
CsUGTE11 -----------------------------METTTSNKHKPHIAIF-PS-PGMGHLIPLAEFAKQLVF----SHH-------FSV--SFIVPNFGFPIKSQKSFLDS---LP---------------------EPITAVY-LPPPVIS-NDLSGSLNPA--T-----------------LVTTGMT---RCVQGLRDSLKTLT--------ESTRL-VALVVDAVG-TDAF-DLTEELGILRYVFAPFCAMSLSLFFHLSKLD----ETGIKDYK--D-----LP-DPIEIPGC-------IP-IRRTAL-PGVIQDS---------------------------------N-----SEFYKLF-LY--HAKRYYLADGIIVNSFIDLEP-…
CsUGTE12 -------------------------------------MENAIVLY-PS-PAIGHLISMVELGKLILN----H-YP----S-FSI--KILITTLPYNSG-S--ISPYINRVS------------------ATTNSITFHH-LPTISLPHSI-------S-STHH-ETL-------AFEVQRLNNPN----VHQALVSFSK-------------DSNVRALIIDFFC-TPAL-SVAAELKIPAYYFFTSGACCLVSFLYHPTI-HRNTTK---SFK--D---L-N--TDLDYPDL-PPI---PS----TDM-PKPIL---------------------------------DRND----KAY-ECF-LNA--SINLPKSAGIIVNTFESLEP-…
CsUGTE13 -------------------------------------MKDTIVLY-PA-PGMGHVVSMVELGKLILH----H-YS----SKFTI--NILITTGLFDTP-S--TNSYLNSIS------------------QSTPSISFHR-LPPLTTTATA-------P-TISR-AAI-------AFEFIRRNASN----VRHSLHQISQ-------------TSTIRSLIIDFFC-TSAL-PIATALGIPIFYFFTSGAAALAAYLHFPTI-HKQIHN---SFR--D---L-SA-TEIHVPGL-PPI---RA----VHM-PEPVL---------------------------------DRDD----PAY-HDI-LYF--SSHLPKSNGIIVNTFEDLEP-…
CsUGTE14 ------------------------------------MKKAGLVFI-PC-PGIGHLVSIVEFAKRLID----R-DD----R-FSI--TILVIKFKTSTPPN--IDSYTNSLS------------------ASHPLIQLID-LPQLHPPNS------SEL-AKSP-ENY-------ITLYIESFKPH----IKHVLGNLIGSTH------SHPNSPRLVGLVLDFFC-ISMI-DVGNELGLPSYLFLTSGAAFLGLMLYIPTR-HDR---VSTEFS--E---S-D--PEFLIPGFINPV---PP----RVL-PSAVF---------------------------------NKDG----GYA--AY-LKL--AKRFRDTKGIIVNTLLELES-…
CsUGTE15 ------------------------------------MSKAQLVFI-PS-PGIGHLVSTVEMAKLLVG----R-DD----R-LSI--TVLVMKFPFDNKG----TSYTQS--------------------LSSDRIRFLD-LFHDTPSTA------DLN-SKTP-GSF-------LFDYIESHKPR----VRDVVSEIVSKS-------ESESTPRLAGFVIDMFC-TPMI-DVANEFGVPTYVFFTSSAGFLGLMFHIDTL-----QQDVTELE--D---S-D--AELNVPAYANPV---PA----KVL-PSVLF---------------------------------DKEG----G---SMF-LNI--AKRCRETKGIIVNTFTELEF-…
CsUGTE16 ------------------------------------MRKAQLVFV-PF-PGIGHLISTVEMAKLLVG----R-DD----R-LSI--TVLIMKFPFDNKG----TSYTQS--------------------LSSDRIRFLD-LFHDTPSTA------DLN-SKTP-GSF-------LFDYIESHKPR----VRDVVSEIVSKS-------ESESTPRLAGFVIDMFC-TPMI-DVANEFGVPTYVFFTSSAASLGLMFHIDTL-----QQDVTELE--D---S-D--AELNVPAYANPV---PA----KFL-PSVLF---------------------------------DKEG----G---SMF-LNI--AKRCRETKGIIVNTFTELEF-…
CsUGTE17 ------------------------------------MRKAQLVFV-PS-PGIGHLISTVEMAKLLVG----R-DD----R-LSI--TVLIMKFPFQNKT----QSLS-S--------------------HASDRIRIVE-LSHDTPPAA------DPN-S-KP-GSF-------FPDLIEIHKPH----IRDSISNIVSKSESAS-ESESESTPRLAGLVIDMFC-TPII-DIANEFGIPTYVFFTCNAGLLGLMFHFQTL-HDHHNKDVTEFK--D---S-D--AELTVPAFAYPV---LA----KVL-PYVFL---------------------------------DKEG----GWS-TTF-LNI--ARRFRETKGILVNSFTELDF-…
CsUGTE18 -----------------------------------MENKRELVFI-PT-PAMGHIVSMVDFAKRLHD----Q-HR----H-FSI--TILLIKPLFDPSY----NLYVESLA------------------ASDTQFRYIH-LPPPPP-----PS-EHQV-LTSL-DKF-------FYDFLESYKSQ----VRDAIVHHVLS--------SSPSTARLAGLVVDCIC-TTMI-DVADEFAAPTYIFFTSSAAFLGLMLHLPIR-HAL---IGTEFTISD---Q-D--SVTHFPSYANPV---PT----SVI-PSALF---------------------------------NKQG----GYS--TS-LNH--ARRFRNTKGIIVNTFEEFES-…
CsUGTE19 ---------------MGDQKIV-SASPIMANADDFSGKSPHVAVL-PG-AGMGHLTPALRLAAMLSS----R-GC----L---V--TLIAVKPTVSAAESTTISNFF-STY------------------PHINRLDFEI-LPRKPPSST------------ND-DPF-------FIQFEAISRS-----VVHLLKPLLL-----------SSSPPLSAIFSDFTVSMTLT-PILEELCIPNYVLSVTCARFLSLLAYLPYL-INENSP---KFG--E---S-D--DYVHIPGL-SPL---PL----STI-PPPFF---------------------------------NPTL----FFT-SFA-ISN--ALFLPKAKGILVNTFERFEP-…
CsUGTE20 ---------------MSEQLVSPSPTTMPPNTHDFPGKSPHVALF-PG-AGMGHLTPFLRLAAMLSS----R-GC----L---V--TLITVKPTVSVAESTHISTFF-STY------------------PHINRLDFEI-LPCNPPNST------------NT-DPF-------FIQFEAISRS------VHLLKPLLL-----------SSSPPLSAIFSDFVGSVTVT-PLAEHLSIPNYVVSTTSARFSSLFSYLPFL-FSENSA---KFG--G---S-D--NDVQIPGL-SPL---PL----STI-PPPFF---------------------------------NPTL----FFT-SFA-ISN--AQILPKAKGILLNTFDRFEP-…
CsUGTE21 ------------------------------------------------------------MAKLLVG----R-DD----R-LSI--TVLIMKFPFENNT----QSLS-N--------------------HASDRIRIVE-LSHDTPSAA------DPN-S-KP-GSF-------FPDLIEIHKPR----IRDVVSNIVSESESAS-ESESESTPRLAGLVIDMFC-TPII-DIANEYGIPTYVFFTSNAGLLGFFFHFQTV-HDHHNQDFTKFK--D---S-D--AELTVPAFAYPV---PV----KVL-PCVFL------------------------------------G----NWS-TTI-LNI--ARRCRETKGIMVNTFTELDF-…
CsUGTE22 ------------------QNNKPY---------KKMENKAELLFM-PA-PGMGQIASMVEFAKRLHN----Q-DQ----R-FSI--TFLLIRLSHSPSY----NLYVESLA------------------ASDTRFRYVH-LPPPPPPPPPPPP-EQLV-VTSP-EKY-------LSDFLESYKSH----ARDAIVNHVLS--------SSPATTRLAGLVVDFFC-TPMI-DIANEFTAPTYLFFTSGAAFLGLKLQLPFR-HSL---IGTEFTVSD---P-N--SVTHFPSYANPV---PT----SVL-PGFLF---------------------------------NKHG----GYT--CV-LNH--ARRLRETKGIIVNTFEELES-…
CsUGTE23 ----------------------------MSHSNHQRSAAPHVALL-PG-SGMGHLTPFLRFAVSLTS----R-NI----R---V--TIITPHSTVSLAESQTLSHFF-STF------------------PSITQKQLRL-LPVNEASVT------------LE-DPF-------YAQSEAIRHS------SHLLPPLLS-----------LLSPPLSALVTDMGLASTVI-PVTQALSLPNYILFTSSAKMLTLFVSFHSM-VDS------QAT--N---D-S--DEIQIPGM-QPI---PK----SWV-PPSLL---------------------------------SDTY----NLLKTQI-VEN--GKKMIESDGILINTFQSIEH-…
CsUGT78A14 -------------------M------------NGDSQQHLHIGVL-AF-PFGTHAAPLLTLVRRLAA----A-E-------PTLKFSFLSTAKSNRQTFS---GAK----------------------ANQFDNIKVFD-VW--DGV----AEGDEFG-G--N-VHV-----------AAGLFMK---ATPENFKRGMEAAA-------AGSGVKISCLLTDAFL-WFAG-DLAAEMEVPWVPYWTAGSCSLSIHFYTDLI-RTTLGNVNTGIL--E--NI-DK-TLKFIPGL-------SA-VSVDDL-PDGIILG-------------------------------N-----LESPIAQML-HN--MGLKLPKAAAMVLNSFEELE…
CsUGT78A15 ---------------MSTMV------------TNSSLPERHIAVL-AF-PFASHAGLTLGLIRRLAT----A-S-------VDVTFSFYSTAKSIQYLLS---SSP------------------------IPDNIKPCH-VL--DEY----VFSENMG--------------------DIELFLK---VGKECFKRAMKATE-------EETGRRISCVMADAFV-WFSG-DMAEEMRVPWVPLWTSGACSLSTHCYTDLI-RETVGIH--GIA--G--RE-NE-ILKFVPGF-------PE-LRLGDL-PSGILFG-------------------------------N-----LESAFSIML-HK--MGQTLPKATAVLINSFEELD…
CsUGTG1 ----------MA--NGG---------GNATGSGNSSRKKPHAVFI-PF-PLQGHITPLLKLAKLFHH----R-G-------FQI--TFVNAAFINRRLLKSSAAGALTS-PS----------------SSSVADFRFET-IP------DGLHFGDDEEITPQL-MYF-----------ICEASRY---NFPVPFRHLVSKLNHED-----SVAAPVTCIVSDAHM-AFPI-TVAQEIGVPSFLFWPNSACGFMSIKHHNLL-KQRSLIPLKDE-------LADT-IVDWIPGL-------KD-IRLKDV-PFAE------------------------------------------IDKYDFP-MR--EMEEAYKASGIIFNTFDILEQ--…
CsUGTG2 ------------------------------MGSELETRKPHVVCV-PY-PSQGHVTPLMLLAQLLYS----R-G-------FHV--TFVNTEFNHRRLVRSKGPD---S-DS----------------VKGLLGFRFET-IP------DGLPPSDRDA--TQD-VPA-----------LCDSVRK---NCLVPFIDLLHRLNST------SEVPRVSCIVSDGVM-SFAI-EAAKEMGIPEVQFWTASACSFMGYLHYREL-IRRGIFPFKDENFMSDGTL-DT-PIDWIPGM-------RN-IRLKDL-PSHLRTT-------------------------------NPN-----AIVFDFM-GE--EAQNCLKAPAIIFNTFDAFEQ--…
CsUGTG3 ------------------------------MGSIGGVNKPHAVCV-PY-PAQGHVNPMLKLAKLLHL----R-G-------FHI--TFVNTECNHNRLLRSRGPN------S----------------LDGLPDFRFET-IP------DGLPPSDADS--TQD-IPS-----------LCDSTSK---NCLVPFSNLISKLNHA---SSSSDVPPVTCIVSDACM-SFTL-DAAEEFGVPEVLFWTPSACGVLGYSYYKHL-VERDLVPLKDTSCLTNGYL-ET-TIDWIPGM-------NN-IRLKDL-PTFIRTIGN-----------------------------DPN-----HFMFNFL-IR--ETDRTNRASAIVINTFHALER--…
CsUGTG4 ----------------------------------------------------------------------------------------------------------------------------------------------------------------------------------------------------------------------------------------------------------------------------------------------MDWIPGM-------NG-IRLKDL-PSFIRAT-------------------------------EL------NFMIHFV-LE--AIDKAHEASAIIFNTFNALEH--…
CsUGTG5 ------------------------------MGSMGKLEKPHAVCI-PY-PAQGHINPMLKLSKLLHQ----R-G-------FHI--TFVNTEFNHKRLLKSRGPD------S----------------LNGLSSFRFET-IP------DGLPESDADA--TQH-IPS-----------LCESTRK---HCLAPFKDLLSKLNDT----ASSNVPPVTCIVSDGVM-SFTV-DAAEELGIPEVLFWTTSACGFMGYEQYRNL-IDKSYIPLKDKSCMTNGYL-DT-VIDWIPGM-------KG-IRLKDL-PSFLRTT-------------------------------DLS-----DFMIDFV-CG--ETERARRASAIIFNTFEKLEH--…
CsUGTG6 ------------------------------MGSRSMLEKTHAVCV-PF-PAQGHINPMLKLAKLLHN----R-D-------FHI--TFVNTESNHNRVLKSRGPD------S----------------LDGLPSFRFET-IP------DCPPETDN---------------------------SK---YWLAPFKDLLSKLSDT----ATSNVPPITCIISDAIM-RFTL-ATAEELGIPRVSFWAAGACGFMGFFQYRNL-VDKGFLPVKDPSFITNEYL-DT-IVDWIPSM-------QG-IRLKDI-PQFIHCF-------------------------------KQC-----DFMIKFT-SE--IVETTLKSFALIINTFEKLEH--…
CsUGTG7 ---------------------------------------------------------------LLHS----R-G-------FHV--TFVHTQFNHNRLLNSTGPH------S----------------LSGLPDFRFET-VS------DGLPETNQRG--ILD-LPV-----------LCESMPV---HCLESFRDLMVRLRDL------KDVPPVSCVVSDGVM-SFTM-EVAEEFGLPELLFFTPSGCGMLGYLHFEEL-IQRGYFPLKDESCLTNGYL-DT-VIDWIPGM-------KG-IRLKDL-PTFIRTT-------------------------------NPQ-----DTMFNYN-LQ--SMTNALKSKSMILNTFDDLEH--…
CsUGTG8 ---------------------------------MASDKKPHAVCI-PF-PVQSHMKGMLKLAKLLHH----R-G-------FYI--TFVNTEFNQNRLTKARGPD------S----------------FYEFPNFQFKT-IP------DSLPPSDDNA--TQD-TTA-----------LVGSVRR---NFLTPFRNLLAQLNED---NYNATTPAVTCIVSDGVM-PFTI-TAAHELQIPIAMFWTFSACSFMGFYQCRAL-LDKGLVPLKDESYLTNGYL-DT-IIDWIPGM-------KD-IRLKDL-P--YRTT-------------------------------NPN-----DEMLDFA-ME--AVEGASQASAFGLHTFDALEQ--…
CsUGTG9 -----------------------------MCAMAVSDNKPHAVCI-PF-PAQSHIKGILKLAKLLHH----K-G-------FYI--TFVNTQFNQKRLIKARGHD------F----------------LYGLPKFQFKT-IP------DGLPPSNPDA--TQD-VPS-----------LCGSVRK---NFLTPFRNLLANLNDS---SIS-NNPPVTCIVSDGIL-PFTI-TAAQELGIPVAVFWTFAACGFMGFYQYRAL-LNKGLTPLKDASYLTNGYL-DT-EIDWIPGM-------KD-IRLKDL-PTFFQTT-------------------------------DPN-----EQMFNLL-ME--AAQRACEASAFCVHTFNELEE--…
CsUGT85K10 ------------------------------MGAELETRKPHVVCV-PY-PSQGHVTPLMLLAQLLYS----R-G-------FHV--TFVNTEFNHRRLVRSKGPN---S-DS----------------VKGLPGFRFET-IP------DGLPPSDRDA--TQD-VPA-----------LCDSVRK---NCLVPFIDLLHRLNST------SEVPRVSCIVSDGVM-SFAI-EAAKEMGIPEVQFWTASACSFMGYLHYREL-IRRGIFPFKDENFMSDGTL-DT-PIDWIPGM-------RN-IRLKDL-PSHLRTT-------------------------------NPN-----AIMFDFM-GE--EAQNCLKAPAIIFNTFDAFE…
CsUGT85K11 ------------------------------MG---SRKQPHAVCV-PF-PAQGHINPMMQLAKLLHS----R-G-------FYI--TFVNTEFNHRRLLQSKGPE------F----------------LKGCADFQFES-IP------DGLPPSDRDA--TQD-PPT-----------LCIAMRD---NCLDPFRVLLKKLNNNNNSIASRQVPGVTCVVSDGAM-NFAM-KAAEEAGIPEVQFWTASACGFMGYLHYPQL-VQRGIFPFKDESFQSDGSL-DT-TIDWIPGM-------RN-IRLKDM-PSFIRTT-------------------------------DPN-----DILFNYL-SE--EVQNCLKASAIIFNTFDTLE…
CsUGTG12 ----------------M---------SSQAKQQTHNPCPPHAVCI-PY-PAQGHINPMLKLAKLLYH----K-G-------FHI--TFINTEFNHCRLLKSQGPH------S----------------ISGTPSFRFET-IP------DGLPPSEFDA--TQD-IPA-----------LCHSILH---NFLNPFRVLLAKLN-----------PPVTCIVSDVGM-GFTV-KVAEELGIPDVFINTASASGFMGYMQYPKL-MENGLTPLKDTSYLTNGYL-DT-VIDWIPGM-------YG-IRLKDL-PSFVRTT-------------------------------QPN-----DIMIDFI-LD--VAHNARKASAIIFNTFDALEH-…
CsUGTG13 SSFQCVKRLIMPTRDMS---------SSKAQQQTHNPCPPHAVCI-PY-PAQGHINPMLKLAKLLHH----K-G-------FHI--TFINTEFNHRRLLKSQGPH------S----------------LSGTSSFRFET-IP------DDLPPSEANA--TQD-IPA-----------LCHSILH---NFIDPFRILVAKLNHDA--AASSDVPPVTCIVSDLTM-SFTQ-KVAEEVGIPAVFFFPGSATALMGLVAYPQL-IQKGLAPLKDASYLTNGYL-DT-VIDWIPGM-------NG-IRLKDL-PSFIRAT-------------------------------EL------NVMTHFL-LE--AIDKAHEASAIIFNTFDALEH-…
CsUGTH1 --------------------------------MQQTRQRHRVVLL-PL-PLQGHINPMLQLANILHS----H-G-------FSI-TIILHTSFPSPNPSN-------------------------------YPHFTFLS-FP--DGL----SQS--EA-STTD-LLS-----------LILLLNL---RCINPFRDCLVRLI-SD----AEEEDPVACLISDAIL-HFAG-PVADCLKLSRLVLRTGGVSSYAAFAAFPTL-FEKGYFPVQDSR--L---E------EPISEL-------PP-LRVKDL-P---VIK-------------------------------T-SNF---DSYYQFL-TD--MVRQNKASSGLIFNSFEELEQ--…
CsUGTH2 -------------MEKGRES------------PKHESKGRRMVLF-PI-PLQGHMNPMLQLANILHA----T-G-------FFS-ITIIHTHFNSPTISN-------------------------------YPHFTFCP-IP--DGL----SETESEA-STSD-SVA-----------LLSLLNT---NCVAAFRDCLAGLV-LS-GVEDEAKEPTACLITDAIW-HFSQ-SVADSLEIPRIVLRTSSLSSFLAFAALPLL-LEKGYLPKQDSQ--L---E------SPVLEL-------PP-LKVKDL-P---TIS-------------------------------T-RNH---EVFYKLI-GS--MVKETKASSGIIWNSMEDLEQ--…
CsUGTI1 ----------------------------------MMGKKAHVLVV-PY-PAQGHVTPLLKLSHRIAD----Y-G-------VKV--TFVNTEFVHAKIMA---TMP--DHNNEEEEE-------------EQNQVGLVS-IP--DGL----GPNDDRR-D----ALK-----------LLESIRR---VMPGHLKDLIEKI---------GHTEKIRCVIADPTL-GWIL-EVAKEMGIEQAALWPAGTRGLPLFPHIPKL-IESGVMDMSGAI--L---R-NE-LINVSKDI-------RA-FSTSEL-D---WNC-------------------------------I-DDPIIQKICFECA-LT--IKQTLEHSNWFLCNTIYELDL--…
CsUGTI2 ---------------------------------------------------------------------------------------------------------------------------------------------------------------------------------------------------------------------------------------------------------------------------------------------------------------ISTSHL-V---WAC-------------------------------I-GDLTTQKIIFELN-VR--NNRSVQVADWLICNSTYELEP--…
CsUGTJ1 ---------------MA-PE------------GVGPMATCHVVAM-PY-PGRGHINPMMNLCKLLAS----R-S-------GHILVSFVVTEEWLGFIGS---DTK-------------------------PDNIRFRT-IP--NVL----PSELVRA-A--D-MVG-----------FVEAAMT---KMEEPFERLLDRL----------ETPA-SIIVADSFL-NWAV-EVGNRRNIPVASLWPMPASVFSILYHFDLL-VQNGHFPVELSE--R---G-EE-RVDYIPGL-------SP-IRLADL-PTIFHMK--------------------------------------GHQLLYKA-VN--QISNVTKAQYLLFSSIFELEA--…
CsUGTJ2 ------------------ME------------AAHGGDAIRVVAM-PY-PGRGHINPMLNLCNLIAS----R-Q-------SDILISFVVTEEWLGLLGS---EPK-------------------------LDNIHFAT-IP--NVV----PSEIGRG-A--D-FPG-----------FLEATLT---KLEGPFERLLDRL----------EPPKPSVIIYDTYL-CWVV-GVGNRRNIPLASLFTMTTSVFTVFYHFDLL-AQNGHFPADVSE--R---G-KE-LINYIPGI-------PS-TRMADL-PAVFYGD--------------------------------------ALKVLHRA-LE--AISLVPKAQYLLFTSIYELES--…
CsUGTK1 -------------------M------------ADKDHKKLHAIMI-AY-PLQGHIIPTVHLAIKLAS----K-G-------VTI--TFINTQPIHHQISK---SNP--PPPPPSSTAVDGGDFFAGARNSG-LDIRYAT-VC--DGL----PLGFDRS-L--N-HDQ-----------FMECLLH---VFSAHVDELVGKIV-RS-E--LESECPVTCLIADTFF-VWPS-VIAKKYNLVHVSFWTEPALVLTLYYHLELL-RKNGHFASHDKR--------ED-TIDYIPGV-------RS-IKPTDL-MSYLQAT-------------------------------D-----IGTVVHRII-YK--AFEDTKRADVIVCNTIQELEP--…
CsUGT84A22 ---------------------------------MGSESLVHVFLV-SF-PGQGHVNPLLRLGKRLAS----R-G-------LLV--TFSAPESIGKDMRKASNCT-DEPTP------------------VGDGFIRFEF-FE--DGWDENE------P-RRQD-LDQ-----------YLPQLEL---VGKDLLPKMLQKH--------ADQDRPVSCLINNPFI-PWVS-DLAETLGLPSAMLWVQSCACFSAYYHYYHG-IVPFPSEDN-----------ME-IDVQLPCM-------PL-LKYDEV-PSFLYPNT-P----------------------------Y-------PFLRRAI-LG--QYKNLSKPFCILMDTFQELE…
CsUGT84J2 ------------------------------MAAMEKKEEIHVLMV-AF-SSQGHINPMLRLAKRLHS----K-G-------LHV--TLATTEIARHRMLTSSSATTTAVAA------------------NSIDGISLAF-FS--DGLSLD-Y-----D-RKTN-LDH-----------YMDSLGR---AGPANLSSIILHHH-------SHGGRKFSCIVTNPFI-PWAA-DVAAEHGIPCALLWIQPCSLYSIYYRFYNH-LNQFPSSAN-----------PN-MSVELPGL-------PL-LNTEDL-PSFVLPSN-P----------------------------F-------GSFPKLF-CG--LFQNMQKMKWVLANSFHELES…
CsUGT75L12 -----------------------------------MVQHGHILLL-TF-PAQGHINPSLQFAKRLIN----M-G-------LQV--TFATSVFAQRRISKTTGTT-----A---------------------KGLKFAA-FS--DGYDDGF-----QP--GND-VQH-----------KFSEIRI---NSSLAIREIIAAS--------AAEGRPVTCLVYTLLL-PWAA-KVARDCHIPSALLWIQPATVLDIYYYYFNG-YKEVITKNCNGK--D--SS-SS-CSIELPGL-------PL-LTSHDL-PSFLFSSS-S----------------------------D-----IYSLSLPTFKEHI-ETLDAETSPKVLVNTFDALE…
CsUGT75L13 ------------------------------------MGHKHILLF-TY-PVQGTINPSLQLAKQLIR----M-G-------VKV--TLVTCVSAHRRMPKT-TTF-----P---------------------QGLTFAS-FS--DGYDDGF-----KV--GDD-YEH-----------LLSELKN---RGSQKLAQLITAS--------AEEGNPVTGLVYTMLQ-TWVA-KVAQSFHIPSTLLWTQPATIFHIFFYYFNG-YGDTITSISND---------PS-FFVELPVL-------PQ-LSKRDL-PSFLDASN-P----------------------------D-SDTKSFKFLLHRFKEQL-NTLNEEENPRILVNTFDALE…
CsUGT75L14 ------------------------------------MVHKHILLF-TY-PAQGTINPSIQFAKQLIK----L-G-------VKV--TIITSLSAHRRMPKT-TTT-----P---------------------PGLNFVS-FS--DGYDDGL-----KP--GDD-YQQ-----------FLSGLKN---QGAETLTQLITSS--------AEQGNPVTGVVYTMLQ-IWAA-KVAQSFHIPSTLLWTQPAALFRIYFHYFND-YGDSIKNIFND---------PSSLSVELPLL-------PR-LTSRDL-PSILLPAD-S----------------------------D-----LINRLLLTFKEQI-HTLEAEAKPKILVNSFDALE…
CsUGTL6 ---------------------------------------------------------------------------------------------------------------------------------------------------------------------------------------RI---AGAETLTQLITSS--------AEQGNPVTGVVYTMLQ-IWAA-KVAQSFHIPSTLLWTQPAALFRIYFHYFND-YGDSIKNIFND---------PSSLSVELPVL-------PQ-LSKRDL-PSFLDASN-P----------------------------D-SDTKSFKFLLHRFKEQL-NTLNEEENPRILVNTFDALEP--…
CsUGTL7 ------------------------------------MVHGHILLL-TF-PAQGHINPALQFAKRLIK----M-G-------LQV--TFATSVFAQRRISKTTGAA-----A---------------------EGLKFAA-FS--DGYDDGF-----RL--GND-VQH-----------MLSETRN---NSSRILREIIAAS--------AAEGRPITCLVYTLLL-PWAA-EVARDCHIPSALLWIQPATVLDIYYYYFNG-YGEEITKICKD---------PS-CSIELPGL-------PS-MTSHDL-PSFIVPSS-S----------------------------D-----QYSFALPTFKEQL-EKLDSEANPKVLVNTFDALEP--…
CsUGTL8 ------------------------------------MVHGHILLL-TF-PAQGHINPCLQFAKRLLS----M-G-------VHV--TFTTSLSAQRRMT---ADT-----P---------------------KGLKFVA-FS--DGYDDGF-----KP--GDD-SQH-----------FFSQMKK---NSSQIIRDIISTS--------SDEGHPVTCFVYTFLH-PWAA-AVARDCHVPFTLLWIQPAAVLDIYYYYYKG-YEEDIVKNHND---------PS-WSLELPGL-------PR-LYSHDL-PSFVIPLS-S----------------------------N-------APAMRTIKELV-DTLDEETNPKVLVNTCDALEP--…
CsUGTL9 ------------------------------------MVHRHILLV-TF-PAQGHINPCLQFAKRLVS----M-G-------VQV--TLTTGLSAQRRMT---AGT-----P---------------------EGLKFVA-FP-----DDGF-----KP--GDD-IQQ-----------YFSQMKI---SCSKKIRDVITTS--------SDEGRSVTCVVHTLLL-PWAA-AVARDCHVPSILLWIQPAAVLDIYYYYFNG-YEEDIVKNHND---------PS-WFLELPGL-------PR-LYGRDL-PSLLIPLS-L----------------------------H-------AFWMKIFKELV-DEIDEESNPKALVNTCDALEP--…
CsUGTL10 ------------------------------------MVHRHILLL-TF-PAQGHINPCLQFAKRLLS----M-G-------VQV--TFTTSLSAQRRMT---AGT-----P---------------------EGLKFVS-FS-----DDDF-----KP--GDD-IQQ-----------YFPLMKT---NCSQIIRDVITTS--------SDEGRPVTCVVYTILL-PWAA-AVARDCHVPSILLWIQPAAVLDIYYYYFNG-YEEDIVKNHND---------PS-WSLQLPGL-------PR-LYSRDL-PSLLFPSS-L----------------------------Y-------AFTMKTIKVLV-DAIDEESNPKALVNTCDALEP-…
CsUGTL11 ------------------------------------MVHTHIVLI-SV-PFQGVINPIFQFAKNLKR----M-G-------VKV--TILSSVSAQNRMAKASSTT-----P---------------------DGLTFVS-FS--DGYDDGV-----KL--GDN-LEH-----------FRSENKL---RGSKALSELIKSR--------SEEGFPVTGVVYPMLL-PWAA-EVAREFNLPSAPLWIQPATIFALYFHYFNG-YGDLIKKICDD---------PS-CAIELPGL-------GK-LTSHDL-PTFMLPSN------------------------------------TFSFGLPGFKEQL-DALDAEVNPKILVNTIDALES-…
CsUGTL12 -------------MN------------KSSETSKTSMTNHHFLLL-CC-PAQGHVNPTLELAKLLLT----H-GG-----GATV--TFATTVHGLRRITTT-LPT-----L---------------------PGLSYAS-FS--DGFDDGD-----HP--TTD-QTR-----------VMSEFKR---VGSQTLTHLLTTL--------SHGGSPVTFIIYTILL-PWAA-AVARDMYVPSAFFSIQSATTFAIFHTYFNN---------------------PS-ISIKLPGL-------PL-FSNDDV-PSFLLPES-P----------------------------H-------SSVIPTIKEHI-QTLEEDPDPLILVNTFDAFEQ-…
CsUGTL13 ------------------------------------MDHQRILMV-TF-PGQGHINPSLQFAKRVIT----V-G-------VEV--TFLTAFSALNRMSKT-TPN-----P---------------------QGLTMVG-FS--DGYDNGW-----KD--TDD-ADH-----------LMSELKR---LGSEAVRGVVTSS--------FEKGKPFSRVVYTTLL-PWVG-KVAHDLQIPSTFLWIQPATILDVYYYYHNG-YADSIRSLGND---------PS-SSIELPGL-------PR-LASRDL-PSFLVAAN------------------------------------VYDFAVPMFKEHL-EVLDEETNPQVLINTFDALED-…
CsUGTL14 ------------------------------------MVHGHILLL-TF-PAQGHINPCLQFAKRLLS----M-G-------VHV--TFTTSLSAQRRMT---ADT-----P---------------------KGLKFVA-FS--DGYDDGF-----KR--GDD-SQH-----------FFSQMKK---NSSQIIRDIISTS--------SDEGHPVTCFVYTFLH-PWAA-AVARDCHVPFTLLWIQPAAVLDIYYYYYKG-YEEDIVKNHND---------PS-WFLELPGL-------PR-LYSHDL-PSFVIPSS-S----------------------------N-------APAMRTIKELV-DTLDEETNPEVLVNTCDALEP-…
CsUGTL15 --------------------------------MEKTKQRPHVIVL-TY-PAQGHINPLLQFAKRLAS----K-G-------LKA--TLATTHYTVPS-----------IHT---------------------KTISIEP-IS--DGYDQSGY----NQ--APN-LPT-----------YLDSFKT---VGSKTLSDLIFKY--------KDSDSPVTCLVYDSLL-PWGL-EVAKKHGIYGAAFLTNSASVCSMYWQIEKG-VLSLPVGDG------------M-VPLVLPGL-------IP-LGFCDM-PSFLAQPVGS----------------------------H-------SAYLEAI-LD--KFSCLELNDWVFVNSFEELES-…
CsUGT74B4 --------------------------------MEPKNHGSHVIVI-PY-PSQGHINPLLQFAKRLSS----K-G-------IKA--TFATTPYTLSS-----------ISA---------------------PPIALES-IS--DGFDHGGF----SQ--ARN-TDV-----------YLKSFKT---HGSKTLSQLIEKY--------NSSSTPIDCVIYDSFF-PWAL-DVAKQHGVFGAPFFTSSVAVCAVFCRIHLG-VLGLPVMRE------------E-LPLVVPGL-------PP-LSFDDL-PSFLKAPE-S----------------------------Y-------PAYLAMK-LN--QYSNLDEADWVFCNSFEELEG…
CsUGT74B5 --------------------------------MEQRNHGGHVVVL-PY-PSQGHINPLLQFAKRLAS----K-G-------VKA--TLATTHYTVKS-----------ICV---------------------PNIAVEP-IS--DGFDNGGF----TQ--ARA-EDV-----------YLKSLRE---NGSRTLSQLIEKH--------KNTNFPINCVVYDSFF-PWAL-DVAKTHGIYGAPFFTNSATVCAIFCHVHHG-LVKLPVKVE------------E-LPLVLPGI-------PP-LNLVDL-PSFVQAPE-S----------------------------Y-------PAYLAMK-LS--QYSNLDKADWVFGNTFEELEG…
CsUGT74AF1 ---------------------------METKEKNPNNKAPHVLVL-PF-PAQGHINPMLQFCKRLVS----K-N-------IKA--TLANTISISTSIHSNPTNTTTTTTT---------------------SPIDVYT-IS--DGYDHGGL----AK-A-ES-PAA-----------YLKKFRV---VGSQTLADLINKL--------AHIGHPVDALVYDAFL-PWAL-DVAKQFGIVGAVFFTQSCAVNSIYYHVYEG-ILSLPLSGE---------------TVLVPGL-------PQ-LQPWEM-PSFVYSYG-S----------------------------Y-------PAFYDML-IN--QFSNIQKADWVFFNTFYQLE…
CsUGTL19 ------------------------------MESENRAYRVHFLIL-PY-PLQGHINPMLQFSKRLQS----K-Q-------IKV--TLVATRHMFNT-------TISEQAV---------------------PTIPVET-IS--DGYDQGII----KA-S----PEV-----------YLERFRE---VGSHTLAELIEKL--------RGTEYPVDCIVYDSFL-PWVL-EVAKRFGVVGAVFFTQSCAVHNIYYHVYKG-LLDLPLVAG------------S-RRSCVAGL-------PP-LETSDL-PSFLSVPG-S----------------------------Y-------LPVLELV-VN--QLSNVDRVDFVLCNTFYELEK-…
CsUGTL20 ------------------------------MESENRAYRAHCLIL-PY-PLQGHINPMLQFSKRLQS----K-Q-------IKV--TLVATRHMFNT-------TISEQAV---------------------PSIPVET-IS--DGYDQGNI----KV-S----PEV-----------CLERFRE---VGSQTLAELIEKL--------RGTEYPVDCIVYDAFL-PWVL-KVAKRFGVVGAVFFTESCAVYNIYYHVYKG-LLDLPLVDG------------S-ERSCVAGL-------PP-LETSDL-PSFLSVPG-S----------------------------Y-------LPILGLA-VNQ-QLWNVDRVDFVLCNTFYELEK-…
CsUGTL21 -----------------------------MDKERGSSYGAHVLAL-PY-PTQGHVNPMLQFCKRLVS----K-G-------LKT--TFAITTFISNTMNP---------QS---------------------NYVQFDT-IS--DGYDEGGF----MQ-A-GD-VQA-----------YLTRLEA---TGSKTLADLIKRH--------QNSDHPIDCIVYDAFL-PWAL-EVAKEFGLAGAAFFTQPCAVNYIYYYAHEG-LLKLPVERS------------S-LPVSIPGM-------PM-LELEDM-PSFIYVHG-S----------------------------Y-------PAYFEVV-LN--QFLNVEKADYVLVNTFYKLED-…
CsUGTL22 -------------------------------------------------------------------------------------------------------------------------------------------------------------------------------------------------------------------SSDPPIVLVYDAIM-PWCL-DVAQRLGIPGAAFFTQMCGVCAIYYHQSEG-NLKVSSSM----------------EFDLPSM-------PV-MEIGDL-PSLIPDCD-L----------------------------Y-------PSFLSLM-VN--QFSNFRKADWLLFNTFDKLEE-…
CsUGT74AG1 -------------------------------MAEETAYKAHVMVL-PF-YGQGHLNPMLQFSKRLAS----K-G-------LKV--TVTTIHSVTKTMPSGAGSI----AF---------------------ESV---Y--D--DSTD-GGF-----H-GPGG-FKG-----------YLERFEA---SVTLCLTELIKKL--------QNSEYPVKCLVYDGNL-PWAL-NIAKQLGIAGATFFTQSCAAIAGYYPMHLD-SLGEPMPVV---------------ASSMLAV-------PE-LKIPVV-PTFESDTG-R----------------------------Y-------PPIIRHI-LQ--QFSNIEKADWVLFNSFDKLE…
CsUGTL24 -------------------------------MEEERVYKAHVIVF-PF-YGQGHLNPMLQFSKRLAS----K-G-------LKV--IVTTVLSVTKTMPSRAGSI----AF---------------------EPV---Y--D--DCTE-GGI-----Q-GPGG-FKG-----------YLDRFEA---SGTCCVTELIRKL--------ESSEYPVKCLVYDGNM-PWAL-NIAKQLGIAAAAFFTQSCAAIASYYPMHLD-LLGEPLPVL---------------AFPMPAL-------PE-IRIPKM-PLFGSDTS-R----------------------------Y-------LPMIRYV-LE--QFSNIEKADWVLFNSFDELEG-…
CsUGTL25 ------------------------------MEKPKRAQRPHCLVL-PH-PIQGHINPMLQFSKRLEH----K-G-------VKV--TLAITQFIFNK-------TMNGTSS---------------------SSISVET-IS--DGYDQGGP----EA-ASGG-YEE-----------YLPRFQE---VGSKTLAGLVVKF--------GNMGCPVDCIVYDAFL-PWGL-DVAREFGLVGAVFFTQSCAVDNIYYHVYNG-HLKLPLTER------------T--NITVPGL-------PP-LEISDM-PSFVSVPQ-A----------------------------Y-------PPLLKLV-VN--QFANVGEADWVLCNTFQKLEE-…
CsUGT74Y1 ---------------------------------MGSSSETQILVL-PY-PVQGHINPMLQFSKRLSS----K-G-------LNI--TLITTTSISTTLQLNLHPTSTSTPI---------------------KTV---S-IS--DGTD--KK-----D-HSET-YEA-----------EILRFKT---AVSQTLAQLIQTQ--------LTTSSGTKVLVYDSVI-PWAL-DIAHKFGLRGACFFTQPCGVCAIYYHLHEG-EFKVPLDLD-----------QS-GVVSLPAL-------PG-IGFDDM-PSFVSDMG-S----------------------------Y-------PVMLGLL-VN--QFSNFRKADWILFNTFDKLEE…
CsUGTL27 -------------------------------------------------------------------------------------------------------------------------------------------------------------------------------------------------------------------------------------------------APFFTNSASVCSIFCRVHHG-VVRLPMKEE------------E-LPLMMPGM-------PP-MNLVDL-PSFVQAPE-S----------------------------Y-------PAYLAMQ-LT--QYSNLDKADWVFGNSFEELEG-…
CsUGTM1 ----------------------------------MAGSKENIVMF-PF-MAQGHLIPFLALALQIEQ----K--------GYNV--IFVNTTLNIIKLRK---SIP----PTS-----------------S---IRLLE-IPFNSSD-HGLP--PGSE-NTDV-LPY-------TLVIQLLEAST---SLKPAFTSLLSDL------I--HDGSPLLCVVADIFF-GWTV-EVTHDLGLFHAFFSGAGGFGLACYHSVWLN-LPHRST---D--------S----AEFSLPDF-PEA---GK-FHMTQL-AASFVAA-------------------------------DGKD----RWS--VF-QHK-NLPAWSYSDGVLFNSIEELDK--…
CsUGTM2 --------------------------------MADAQQQEHIVML-PF-MAHGHLIPFLALATQIHQ----T-------TGFTI--TIATTPLNIHYLRR---SST--TANHR-----------------Q---IRLVA-LPFNSSD-HGLP--PNTE-NTEA-VPL-------SQLITLLYAST---TLEAPCHQLLADI------TAK-DGRPPICIISDVVH-GWAT-RVAQKVQTVNVSFTTCGAYGTATYISLWKN-LPHRRS---P--------E-TD-EYFSVPGF-PNS---CR-FHRSRI-HQFLRAA-------------------------------DGND----SWS--RY-FRPQIVLSLESSFGWLCNTAEEIEP--…
CsUGTM3 ----------------------------------MAERKENIVML-PF-MAQGHLIPFLALALQIEQ----R--------GYNV--IFVNTPLNIIKLQQ---SLP----PTS-----------------S---IRLLQ-IPFNSSD-HDLP--PGAE-NTDV-LPP-------NLIFSLVKASI---SLKPPFRQLISDL------TTQHGGAPPLCVIADIFF-GWSV-EVAHEFGVFHTIFSCASAFGLACYYSLWLN-LPHRNT---D--------S----ADFSFPDF-PES---GL-FHTTQL-AANMLAA-------------------------------DGND----PPS--IF-HRK-NNLTWSNSDGLLFNSVEALDG--…
CsUGTO1 -------------MDVHNQHS------NHEHLIRSFKQDQVVVIMVPL-PAQGHLNQLLQLSCLISS----Y-N-------IPV--HYVGWATHILQTKQ----------------RFNGTNYL--NN--NIAKIRFHE-FPTPPFL----SPPPNPN-ATDK-FPQ-------HLIPCFEAS-L---QPRQPVAQLLHQLS---------PTTTRIVVIHDTLM-DAVVQDSASVSNAESYAFLPTSA--FSSLFYQWEL-LGKPFPLE----------------------------------EPEEL-PSIEGC--------------------------------------HTSEFLNFA-AP--QSDFMKFSAGSIYNTCRFIEG--…
CsUGTO2 -------------MEVQNK------------QHPSHDEEQVVVIMVPF-PCQSHLNQLLELSCLISS----Y-N-------IPV--HYACWGTHIHQVKQ----------------CFNGTRNNIDDV--NANIIHFHE-FPTPPNL----SPSP------------------------LKSS-F---HLRQPVASLLQKIS---------RTTRRVIIIHDVVM-AYVIQDGATLPNVEAFAFNPISA--IISFFDGWKV-MGKPFQKRQ------------E--------------------VPEGL-PSMQDSG-------------------------------V-----TAPELVNLS------SLHSDFRSGSIINSCRSIEG--…
CsUGTO3 ------------------MAN------HHSNGQNGLQQGQIVVVVVPF-PAQGHLNQLLQLSRLISA----Y-H-------IPV--HYVASATHNRQAKL----------------RVHGWDPISA------ANIHFHD-FPTPFFP----SPPPNPN-ASIK-FPS-------HLQPSFQAS-L---CLRDPFNTLLDVLS---------PTYRRIIVIHDSLM-SSIVQDIPSTPNTESYIFHSVSA--FTTFLYFWET-MERPFAIES------------E--------------------ILKDL-PSLEGC--------------------------------------FTSEFLKFI-RN--QHDHIKFNSGHLYNTSKVIEG--…
CsUGTO4 ------------------MAK------NHNHGQNALEQHQVVVVMVPF-PAQGHLNQLLQLSRLLSSSSYHH-H-------IPI--HYVGCAAHNRQAKL----------------RVHGWDPISSTN--NNNNIHFHD-FSTPHFL----SPPPNPN-ASIK-FPS-------HLQPSFDAS-T---QLREPVGAFLRTLS---------ASARRVVVIHDSLM-ASVVQDVASIPNAESYVFRSVSA--FTLFLYTWEA-MERPFAIDP------------E--------------------ILKDV-PSLEGC--------------------------------------FTAEFERFL-SN--QVDYQKYSSGYLYNTSKAIEG--…
CsUGTO5 --------------------------------------------MVPF-PCQSHLNQLLQLSCLISS----Y-D-------IPV--HYACSATHIHQAKL----------------RFNGI----NCL--SFAQIHFHE-FPTPPFL----SPPPDPN-APSK-FPS-------HLIPSFEAS-L---HLRDHMAQLLHKIS---------STARRVIVIHDVLM-GYVVQDTANVPNAESYGFSPISA--FASFFDSWEM-KGRPFEIK-------------E--------------------IPEGL-PSMEGC--------------------------------------YTDEILKFM-AF--QSGFLEFRSGSISNSCRLIEG--…
CsUGTO6 ---------------------------------------------------------------------------------------------------------------------------------------------------------------------------------PSFEAS-L---QLRDPMTEFLLKIS---------PIARRVIVVHDVLM-AYVVQDTATLPNAETYSFYPIST--FSSFFDQWQM-MGKPFHVD----------------------------------EPQGL-PSAEGC--------------------------------------VPSEVLNFV-AI--QTDFLKSTSGTIINSCRSIEG--…
CsUGTP1 -----------------------------MDDLVQTLTPPHVLIF-PL-PAQGHVNSMLKLAELLCL----S-D-------FHV--TFLVSDHTHDRLLRHTDVH-----KR----------------FEHYPKFRFQT-FC------DGIPAESARS--GSDFLTE-----------LIVSLKT---VIKPFFRELLFRSNCL----SSETNRPVTCMITDGVL-SFAI-DIAEEMGIPIIYFRTISACAFWAYFCIPQL-IEAGELPFKGNN------L-DV-PIKSIPGM-------EAFLRRRDL-PGICRTD-------------------------------DLN-----NPDFEFV-ST--ETRQTTRAQALILNTFEDLEG--…
CsUGTP2 ---------------------------------------------------------MLKLAELLCL----S-D-------FHV--TFLVSDRIHNRLLRQTNVH-----RR----------------FEHYPRFRFET-IS------DGIPTESSRS--GSDFLTE-----------LIDSLRT---VIKPLFREL-FCSNRL----SYESTRPVTCIIADGVL-SFTI-DVAEEMGIPIVYFRTISACAFWAYFCIPQL-IESGDLPFKGID------L-DV-PIQSIPGM-------EDFLRRRDL-PANCRVS-------------------------------DLS-----NKKFQFL-SA--ETRQTPRAQALILNTFDDLEG--…
CsUGTP3 -----------------------------MADPVQTLTPPHVLIF-PL-PAQGHVNSMLKLAELLCL----S-D-------FHV--TFLVSDHIHNRLLRQTNVH-----RR----------------FEHYPRFRFET-IS------DGIPTESSRS--GSDFLTE-----------LIDSLRT---VIKPLFRELLFRSNCL----SSETNRPVTCMITDGVL-SFAI-DIAEEMGIPIIYFRTISACAFWAYFCIPQL-IEAGELPFKGNN------L-DV-PIKSIPGM-------EAFLRRRDL-PGICRTD-------------------------------DLN-----NPDFEFV-ST--ETRQTTRAQALILNTFEDLEG--…
CsUGTP4 --------------------------------TCTHLPPPSTRPC-KF-HAQARS----------PS----K-T-------SPL--PSLLPPPTQDRLLRHTDVH-----KR----------------FEHYPKFRFQT-FC------DGIPAESARS--GNDFLTE-----------LIVSLKT---VIKLFFRELLFRSNCL----SSETNRPVTCMITDGVL-SFAI-DIAEEMGIPIIYFRTISACAFWAYFCIPQL-IEAGELPFKGNN------L-DV-PIKSIPGM-------EAFLRRRDL-PGICRTD-------------------------------DLN-----NPDFQFV-ST--ETRQTTRAQALILNTFEDQEG--…
CsUGTP5 ---------------------------------------------------------MLKLAELLCL----S-G-------LHV--TFLVTDHIRSRLLRFTNIQ-----SH----------------FSRYPGFHLDS-IS------DGLPEDHPRL--GDQ-LME-----------MFDALQA---VTKPLFRQMLLLPAS-----AIAPRPPLTFIIADGIL-SFTI-DVAKEIGLPIVCCCTISPCSLWLFFCLPIL-LQSGEFPFQENE------L-DA-LISSVPGM-------EGVLRRRDL-PSFCRRG-------------------------------DPD-----DPNIRLY-MT--ERHQVPRADGLILNTFEDLEG--…
CsUGTP6 ---------------------------MDHQGVVAELEVPHVLIF-SF-AAQGHVNPMLKLAELICL----A-G-------IHV--TFVVTEHTQRRLLRNSNVQ-----SR----------------FDRYPGFHFEP-IS------DGLPEDDPRS--GQK-VMD-----------FFHAFGA---TAKPLLREMLVSHRR-----RLNGKKPVTCVIADGFL-SFAI-DVAEELGIPAISFRTSSTCNFWAYLCVDKL-VEAGELPFDENN------L-DA-PITSIPGM-------EHFLRCRDL-PSFFRIK-------------------------------DVA-----DRDFQLI-LK--ETLHSTRAQAQIFNTFEELEG--…
CsUGTR1 -------------------------------------MSGEILVV-PK-NGQGHLFPCMELCKHLVS----R-N-------YKI--TLVIDSDISSSLPT---SLL--QSPLF-----------------EIANISSSPLRPDPFHQ-------------------------------QEQHM------LSCLDELLTRK-------TESVDPIRPICAIIDHIQ-FKTQ-QVFGRFGVPTVTFITSGACWAAMQHAVWKA-QPNDM-------------K-PG-EVRLLSGL-PEE---MV-LKYSDL-KQRRHWMGLPPHGAGSDG--------------------GGSKRPRGPPF--PG-EPAGWVAEVERSIAILINTCDDLER--…
CsUGTR2 -----------------------------------MAVDREILIL-PF-FGQGHLFPCIELCKHLSS----R-N-------YQT--TLIISSNLSSSIPS---SIR--HHPL-----------------VEIAEITAPLLLPLPPEA-AG------GS-GSEP-GPG-------HNPFYRLHQ------QLGLALESFLS-------SRINNPTRPVCAVIDVMM-SWSK-EFLAKFGIPTAAFFTSGAASAAMEYASWKA-NVANM-------------K-PG-EVRIIPGI-PED---MG-LTYSDI-NRRSHRPPHMGGPPGGLDGPPGLHGPPGGP--PDL-HGPPDGPQLGPPQ--PG-HRPPWVDEVDDSIALLINTCDDLER--…
CsUGTR3 -------------------------------MTTKAGDGGEIFVV-TS-LGSGHLFPCIELCKRISS----R-N-------YIT--TLVLPSNLLPSLPS---SFH--HHPLL-----------------RIAQISSFQFGPPTSHP-------------------------------DPARH------QAGLD---LQT-------HLSAAHRRPLCAVVDFQV-GWTT-PIFSTFNVPVVSFFTFGASAAAMEWGAWKS-DAGTL-------------T-PG-ESRTIPGL-PEA---MS-IKYNDL-KLRRG----------------------------------------GGSK--PG-HPPPWVAAIEGSIGLMFNTCDDLER--…
